# Supplementary material for: (E)-3-[2-(4-Chloro­phenyl­sulfon­yl)vin­yl]-6-methyl-4H-chromen-4-one
Source: Acta Crystallogr Sect E Struct Rep Online. 2009 Oct 17;65(Pt 11):o2760. doi: 10.1107/S1600536809041300 (PMC2971402; doi:10.1107/S1600536809041300)
Supplement: Supplementary file 1 [file e-65-o2760-sup1.cif]

##############################################################################
###                                                                        ###
###        Electronic paper (Acta Crystallographica Section E)             ###
###                                                                        ###
##############################################################################
#                                                                            #
# This CIF contains the data in a paper accepted for publication in Acta     #
# Crystallographica Section E. It conforms to the requirements of Notes      #
# for Authors for Section E, and has been peer reviewed under the auspices   #
# of the IUCr Commission on Journals.                                        #
#                                                                            #
# Full details of the Crystallographic Information File format               #
# are given in the paper "The Crystallographic Information File (CIF):       #
# a New Standard Archive File for Crystallography" by S. R. Hall, F. H.      #
# Allen and I. D. Brown [Acta Cryst. (1991), A47, 655-685].                  #
#                                                                            #
# The current version of the core CIF dictionary is obtainable from          #
# ftp://ftp.iucr.org/pub/cif_core.dic. The current version number is 2.4.    #
#                                                                            #
# Software is freely available for graphical display of the structure(s) in  #
# this CIF.  For information consult the CIF home page http://www.iucr.org/  #
# cif/home.html                                                              #
#                                                                            #
# This file may be used for bona fide research purposes within the           #
# scientific community so long as proper attribution is given to the journal # 
# article from which it was obtained.                                        #
#                                                                            #
##############################################################################
                                             
data_I
_audit_creation_method     SHELXL-97
_chemical_name_systematic
;
(<i>E</i>)-3-[2-(4-Chlorophenylsulfonyl)vinyl]-6-methyl-4<i>H</i>-chromen-4-one
;
_chemical_name_common     'sulfone'
_chemical_formula_moiety     'C18 H13 Cl O4 S'
_chemical_formula_sum     'C18 H13 Cl O4 S'
_chemical_formula_iupac     'C18 H13 Cl O4 S'
_chemical_formula_weight     360.79
_chemical_melting_point     500.15
_symmetry_cell_setting     'monoclinic'
_symmetry_space_group_name_H-M     'P 2/c'
_symmetry_space_group_name_Hall     '-P 2yc'
loop_
    _symmetry_equiv_pos_as_xyz
    'x, y, z'
    '-x, y, -z+1/2'
    '-x, -y, -z'
    'x, -y, z-1/2'
_cell_length_a     14.383(3)
_cell_length_b     9.656(2)
_cell_length_c     12.864(2)
_cell_angle_alpha     90.00
_cell_angle_beta     112.630(2)
_cell_angle_gamma     90.00
_cell_volume     1649.0(5)
_cell_formula_units_Z     4
_cell_measurement_reflns_used     3859
_cell_measurement_theta_min     2
_cell_measurement_theta_max     25
_cell_measurement_temperature     298(2)
_exptl_crystal_description     'needle'
_exptl_crystal_colour     'colorless'
_exptl_crystal_size_max     0.20
_exptl_crystal_size_mid     0.15
_exptl_crystal_size_min     0.08
_exptl_crystal_density_diffrn     1.453
_exptl_crystal_density_meas     1.45
_exptl_crystal_density_method     'not measured'
_exptl_crystal_F_000     744
_exptl_absorpt_coefficient_mu     0.377
_exptl_absorpt_correction_type     multi-scan
_exptl_absorpt_process_details     '(SADABS; Bruker, 2001)'
_exptl_absorpt_correction_T_min     0.920
_exptl_absorpt_correction_T_max     0.960
_exptl_special_details
;
;
_diffrn_ambient_temperature     298(2)
_diffrn_radiation_type     MoK\a
_diffrn_radiation_wavelength     0.71073
_diffrn_radiation_source     'fine-focus sealed tube'
_diffrn_radiation_monochromator     graphite
_diffrn_measurement_device_type     'Bruker SMART CCD'
_diffrn_measurement_method     \w
_diffrn_detector_area_resol_mean     ?
_diffrn_reflns_number     3643
_diffrn_reflns_av_R_equivalents     0.0813
_diffrn_reflns_av_sigmaI/netI     0.0486
_diffrn_reflns_theta_min     2.11
_diffrn_reflns_theta_max     25.00
_diffrn_reflns_theta_full     25.00
_diffrn_measured_fraction_theta_max     0.961
_diffrn_measured_fraction_theta_full     0.954
_diffrn_reflns_limit_h_min     -17
_diffrn_reflns_limit_h_max     16
_diffrn_reflns_limit_k_min     -11
_diffrn_reflns_limit_k_max     1
_diffrn_reflns_limit_l_min     -1
_diffrn_reflns_limit_l_max     15
_diffrn_standards_number     0
_diffrn_standards_interval_count     ?
_diffrn_standards_interval_time     ?
_diffrn_standards_decay_%     0
_refine_special_details
;
Refinement of <i>F</i>^2^ against ALL reflections. The weighted <i>R</i>-factor
<i>wR</i> and goodness of fit <i>S</i> are based on <i>F</i>^2^, conventional
<i>R</i>-factors <i>R</i> are based on <i>F</i>, with <i>F</i> set to zero for
negative <i>F</i>^2^. The threshold expression of <i>F</i>^2^ >
\s(<i>F</i>^2^) is used only for calculating <i>R</i>-factors(gt) <i>etc</i>.
and is not relevant to the choice of reflections for refinement.
<i>R</i>-factors based on <i>F</i>^2^ are statistically about twice as large
as those based on <i>F</i>, and <i>R</i>- factors based on ALL data will be
even larger.
;
_reflns_number_total     2774
_reflns_number_gt     2088
_reflns_threshold_expression     I>2\s(I)
_refine_ls_structure_factor_coef     Fsqd
_refine_ls_matrix_type     full
_refine_ls_R_factor_all     0.0872
_refine_ls_R_factor_gt     0.0734
_refine_ls_wR_factor_gt     0.2174
_refine_ls_wR_factor_ref     0.2448
_refine_ls_goodness_of_fit_ref     1.127
_refine_ls_restrained_S_all     1.127
_refine_ls_number_reflns     2774
_refine_ls_number_parameters     219
_refine_ls_number_restraints     0
_refine_ls_hydrogen_treatment     constr
_refine_ls_weighting_scheme     calc
_refine_ls_weighting_details
         'calc w=1/[\s^2^(Fo^2^)+(0.1424P)^2^+0.7321P] where P=(Fo^2^+2Fc^2^)/3'
_atom_sites_solution_hydrogens     geom
_atom_sites_solution_primary     direct
_atom_sites_solution_secondary     difmap
_refine_ls_shift/su_max     0.008
_refine_ls_shift/su_mean     0.000
_refine_diff_density_max     0.446
_refine_diff_density_min     -0.625
_refine_ls_extinction_method     'SHELXL97 (Sheldrick, 2008)'
_refine_ls_extinction_coef     0.010(3)
_refine_ls_extinction_expression
                                  'Fc^*^=kFc[1+0.001xFc^2^\l^3^/sin(2\q)]^-1/4^'
loop_
    _atom_type_symbol
    _atom_type_description
    _atom_type_scat_dispersion_real
    _atom_type_scat_dispersion_imag
    _atom_type_scat_source
    'C' 'C' 0.0033 0.0016
                         'International Tables Vol C Tables 4.2.6.8 and 6.1.1.4'
    'H' 'H' 0.0000 0.0000
                         'International Tables Vol C Tables 4.2.6.8 and 6.1.1.4'
    'O' 'O' 0.0106 0.0060
                         'International Tables Vol C Tables 4.2.6.8 and 6.1.1.4'
    'S' 'S' 0.1246 0.1234
                         'International Tables Vol C Tables 4.2.6.8 and 6.1.1.4'
    'Cl' 'Cl' 0.1484 0.1585
                         'International Tables Vol C Tables 4.2.6.8 and 6.1.1.4'
    'N' 'N' 0.0061 0.0033
                         'International Tables Vol C Tables 4.2.6.8 and 6.1.1.4'
_computing_data_collection     'SMART (Bruker, 2007)'
_computing_cell_refinement     'SAINT (Bruker, 2007)'
_computing_data_reduction     'SAINT (Bruker, 2007)'
_computing_structure_solution     'SHELXS97 (Sheldrick, 2008)'
_computing_structure_refinement     'SHELXL97 (Sheldrick, 2008)'
_computing_molecular_graphics     'ORTEP-3 for Windows (Farrugia, 1997)'
_computing_publication_material
;
enCIFer (Allen <i>et al.</i>,  2004) and PARST (Nardelli, 1995)'
;
loop_
    _atom_site_type_symbol
    _atom_site_label
    _atom_site_fract_x
    _atom_site_fract_y
    _atom_site_fract_z
    _atom_site_U_iso_or_equiv
    _atom_site_adp_type
    _atom_site_calc_flag
    _atom_site_refinement_flags
    _atom_site_occupancy
    _atom_site_disorder_assembly
    _atom_site_disorder_group
    S S11 0.79047(7) 0.45722(10) 0.55267(8) 0.0653(4) Uani d . 1 . .
    Cl Cl1 0.43852(10) 0.82582(16) 0.56710(14) 0.1059(6) Uani d . 1 . .
    O O2 1.0746(2) 0.7324(3) 0.6813(2) 0.0788(9) Uani d . 1 . .
    C C4' 1.1219(3) 0.8837(4) 0.5657(3) 0.0574(8) Uani d . 1 . .
    C C4 1.0592(3) 0.7751(4) 0.5861(3) 0.0616(9) Uani d . 1 . .
    C C3 0.9782(3) 0.7252(4) 0.4844(3) 0.0583(9) Uani d . 1 . .
    O O4 0.7593(2) 0.4008(3) 0.4412(3) 0.0777(8) Uani d . 1 . .
    C C6 1.2619(3) 1.0455(4) 0.6351(4) 0.0722(11) Uani d . 1 . .
    C C12 0.6889(3) 0.5579(4) 0.5576(3) 0.0613(9) Uani d . 1 . .
    O O1 1.0265(2) 0.8753(3) 0.3664(2) 0.0728(8) Uani d . 1 . .
    C C9 0.9046(3) 0.6224(4) 0.4845(3) 0.0636(9) Uani d . 1 . .
    H H9 0.8661 0.5830 0.4152 0.076 Uiso calc R 1 . .
    C C2 0.9698(3) 0.7770(4) 0.3830(3) 0.0684(10) Uani d . 1 . .
    H H2 0.9195 0.7399 0.3194 0.082 Uiso calc R 1 . .
    C C10 0.8861(3) 0.5783(4) 0.5725(3) 0.0629(9) Uani d . 1 . .
    H H10 0.9238 0.6118 0.6442 0.075 Uiso calc R 1 . .
    C C8' 1.1045(3) 0.9293(4) 0.4586(3) 0.0627(9) Uani d . 1 . .
    C C8 1.1617(3) 1.0315(5) 0.4360(4) 0.0741(11) Uani d . 1 . .
    H H8 1.1467 1.0619 0.3627 0.089 Uiso calc R 1 . .
    C C13 0.6932(3) 0.6080(5) 0.6603(3) 0.0722(11) Uani d . 1 . .
    H H13 0.7475 0.5861 0.7263 0.087 Uiso calc R 1 . .
    C C16 0.5307(3) 0.6686(5) 0.4631(4) 0.0756(11) Uani d . 1 . .
    H H16 0.4755 0.6884 0.3975 0.091 Uiso calc R 1 . .
    O O3 0.8228(3) 0.3653(3) 0.6485(3) 0.0856(9) Uani d . 1 . .
    C C5 1.2020(3) 0.9448(4) 0.6535(3) 0.0660(10) Uani d . 1 . .
    H H5 1.2156 0.9164 0.7270 0.079 Uiso calc R 1 . .
    C C7 1.2404(3) 1.0864(5) 0.5239(4) 0.0768(12) Uani d . 1 . .
    H H7 1.2809 1.1527 0.5096 0.092 Uiso calc R 1 . .
    C C15 0.5361(3) 0.7201(5) 0.5646(4) 0.0753(11) Uani d . 1 . .
    C C17 0.6081(3) 0.5870(4) 0.4594(3) 0.0670(10) Uani d . 1 . .
    H H17 0.6057 0.5520 0.3911 0.080 Uiso calc R 1 . .
    C C14 0.6162(3) 0.6907(5) 0.6636(4) 0.0801(12) Uani d . 1 . .
    H H14 0.6182 0.7262 0.7317 0.096 Uiso calc R 1 . .
    C C18 1.3464(4) 1.1129(7) 0.7322(5) 0.1089(18) Uani d . 1 . .
    H H18A 1.3531 1.0681 0.8014 0.163 Uiso calc R 1 . .
    H H18B 1.3313 1.2092 0.7361 0.163 Uiso calc R 1 . .
    H H18C 1.4083 1.1042 0.7208 0.163 Uiso calc R 1 . .
loop_
    _atom_site_aniso_label
    _atom_site_aniso_U_11
    _atom_site_aniso_U_22
    _atom_site_aniso_U_33
    _atom_site_aniso_U_12
    _atom_site_aniso_U_13
    _atom_site_aniso_U_23
    S11 0.0613(7) 0.0646(7) 0.0748(7) 0.0011(4) 0.0317(5) 0.0050(4)
    Cl1 0.0822(9) 0.1144(11) 0.1406(12) 0.0215(7) 0.0644(8) 0.0071(8)
    O2 0.0699(17) 0.113(2) 0.0547(14) -0.0154(16) 0.0252(12) 0.0102(14)
    C4' 0.0538(19) 0.069(2) 0.0583(19) 0.0042(16) 0.0315(16) -0.0014(15)
    C4 0.0542(19) 0.082(3) 0.0558(19) 0.0068(17) 0.0296(15) 0.0023(16)
    C3 0.057(2) 0.067(2) 0.0578(18) 0.0020(16) 0.0298(16) -0.0019(15)
    O4 0.0782(19) 0.0796(19) 0.0824(19) -0.0013(15) 0.0389(15) -0.0088(14)
    C6 0.058(2) 0.079(3) 0.084(3) -0.0046(18) 0.032(2) -0.009(2)
    C12 0.056(2) 0.065(2) 0.070(2) -0.0070(16) 0.0308(17) 0.0014(16)
    O1 0.0742(18) 0.095(2) 0.0545(14) -0.0101(15) 0.0307(13) 0.0027(12)
    C9 0.061(2) 0.069(2) 0.066(2) 0.0088(17) 0.0309(17) -0.0005(17)
    C2 0.069(2) 0.085(3) 0.0552(19) -0.004(2) 0.0284(17) -0.0076(18)
    C10 0.055(2) 0.067(2) 0.071(2) 0.0021(17) 0.0300(17) 0.0010(17)
    C8' 0.060(2) 0.076(2) 0.063(2) 0.0023(18) 0.0347(18) -0.0033(17)
    C8 0.075(3) 0.086(3) 0.074(3) 0.000(2) 0.043(2) 0.009(2)
    C13 0.060(2) 0.093(3) 0.064(2) -0.005(2) 0.0241(18) -0.0007(19)
    C16 0.057(2) 0.092(3) 0.076(2) -0.001(2) 0.0240(19) 0.011(2)
    O3 0.084(2) 0.081(2) 0.094(2) 0.0081(16) 0.0366(16) 0.0270(16)
    C5 0.058(2) 0.081(3) 0.064(2) 0.0021(18) 0.0292(17) 0.0012(17)
    C7 0.072(3) 0.076(3) 0.099(3) -0.004(2) 0.051(2) -0.002(2)
    C15 0.062(2) 0.078(3) 0.101(3) -0.003(2) 0.048(2) 0.005(2)
    C17 0.061(2) 0.079(3) 0.063(2) -0.0004(19) 0.0264(18) 0.0054(17)
    C14 0.072(3) 0.098(3) 0.081(3) -0.005(2) 0.041(2) -0.013(2)
    C18 0.084(3) 0.123(5) 0.118(4) -0.038(3) 0.037(3) -0.019(3)
_geom_special_details
;
All e.s.d.'s (except the e.s.d. in the dihedral angle between two l.s. planes)
are estimated using the full covariance matrix. The cell e.s.d.'s are taken
into account individually in the estimation of e.s.d.'s in distances, angles
and torsion angles; correlations between e.s.d.'s in cell parameters are only
used when they are defined by crystal symmetry. An approximate (isotropic)
treatment of cell e.s.d.'s is used for estimating e.s.d.'s involving l.s.
planes.
;
loop_
    _geom_bond_atom_site_label_1
    _geom_bond_atom_site_label_2
    _geom_bond_site_symmetry_2
    _geom_bond_distance
    _geom_bond_publ_flag
    S11 O4 . 1.435(3) ?
    S11 O3 . 1.443(3) ?
    S11 C10 . 1.747(4) ?
    S11 C12 . 1.776(4) ?
    Cl1 C15 . 1.746(4) ?
    O2 C4 . 1.229(4) ?
    C4' C8' . 1.375(5) ?
    C4' C5 . 1.396(5) ?
    C4' C4 . 1.471(5) ?
    C4 C3 . 1.459(5) ?
    C3 C2 . 1.358(5) ?
    C3 C9 . 1.451(5) ?
    C6 C5 . 1.378(5) ?
    C6 C7 . 1.400(6) ?
    C6 C18 . 1.514(7) ?
    C12 C17 . 1.377(5) ?
    C12 C13 . 1.386(5) ?
    O1 C2 . 1.322(5) ?
    O1 C8' . 1.383(5) ?
    C9 C10 . 1.329(5) ?
    C9 H9 . 0.9300 ?
    C2 H2 . 0.9300 ?
    C10 H10 . 0.9300 ?
    C8' C8 . 1.386(6) ?
    C8 C7 . 1.362(6) ?
    C8 H8 . 0.9300 ?
    C13 C14 . 1.380(6) ?
    C13 H13 . 0.9300 ?
    C16 C15 . 1.371(6) ?
    C16 C17 . 1.379(6) ?
    C16 H16 . 0.9300 ?
    C5 H5 . 0.9300 ?
    C7 H7 . 0.9300 ?
    C15 C14 . 1.378(7) ?
    C17 H17 . 0.9300 ?
    C14 H14 . 0.9300 ?
    C18 H18A . 0.9600 ?
    C18 H18B . 0.9600 ?
    C18 H18C . 0.9600 ?
loop_
    _geom_angle_atom_site_label_1
    _geom_angle_atom_site_label_2
    _geom_angle_atom_site_label_3
    _geom_angle_site_symmetry_1
    _geom_angle_site_symmetry_3
    _geom_angle
    _geom_angle_publ_flag
    O4 S11 O3 . . 119.6(2) ?
    O4 S11 C10 . . 109.03(18) ?
    O3 S11 C10 . . 108.1(2) ?
    O4 S11 C12 . . 107.37(18) ?
    O3 S11 C12 . . 107.75(18) ?
    C10 S11 C12 . . 103.90(18) ?
    C8' C4' C5 . . 116.8(3) ?
    C8' C4' C4 . . 121.2(3) ?
    C5 C4' C4 . . 121.9(3) ?
    O2 C4 C3 . . 124.0(4) ?
    O2 C4 C4' . . 121.9(3) ?
    C3 C4 C4' . . 114.1(3) ?
    C2 C3 C9 . . 117.2(3) ?
    C2 C3 C4 . . 119.0(3) ?
    C9 C3 C4 . . 123.8(3) ?
    C5 C6 C7 . . 117.9(4) ?
    C5 C6 C18 . . 121.2(4) ?
    C7 C6 C18 . . 120.9(4) ?
    C17 C12 C13 . . 121.0(4) ?
    C17 C12 S11 . . 119.6(3) ?
    C13 C12 S11 . . 119.3(3) ?
    C2 O1 C8' . . 118.6(3) ?
    C10 C9 C3 . . 127.2(4) ?
    C10 C9 H9 . . 116.4 ?
    C3 C9 H9 . . 116.4 ?
    O1 C2 C3 . . 126.0(4) ?
    O1 C2 H2 . . 117.0 ?
    C3 C2 H2 . . 117.0 ?
    C9 C10 S11 . . 119.6(3) ?
    C9 C10 H10 . . 120.2 ?
    S11 C10 H10 . . 120.2 ?
    C4' C8' O1 . . 121.0(3) ?
    C4' C8' C8 . . 122.9(4) ?
    O1 C8' C8 . . 116.1(3) ?
    C7 C8 C8' . . 118.4(4) ?
    C7 C8 H8 . . 120.8 ?
    C8' C8 H8 . . 120.8 ?
    C14 C13 C12 . . 119.3(4) ?
    C14 C13 H13 . . 120.3 ?
    C12 C13 H13 . . 120.3 ?
    C15 C16 C17 . . 119.3(4) ?
    C15 C16 H16 . . 120.3 ?
    C17 C16 H16 . . 120.3 ?
    C6 C5 C4' . . 122.3(4) ?
    C6 C5 H5 . . 118.8 ?
    C4' C5 H5 . . 118.8 ?
    C8 C7 C6 . . 121.6(4) ?
    C8 C7 H7 . . 119.2 ?
    C6 C7 H7 . . 119.2 ?
    C16 C15 C14 . . 121.8(4) ?
    C16 C15 Cl1 . . 118.6(4) ?
    C14 C15 Cl1 . . 119.7(4) ?
    C12 C17 C16 . . 119.5(4) ?
    C12 C17 H17 . . 120.3 ?
    C16 C17 H17 . . 120.3 ?
    C15 C14 C13 . . 119.0(4) ?
    C15 C14 H14 . . 120.5 ?
    C13 C14 H14 . . 120.5 ?
    C6 C18 H18A . . 109.5 ?
    C6 C18 H18B . . 109.5 ?
    H18A C18 H18B . . 109.5 ?
    C6 C18 H18C . . 109.5 ?
    H18A C18 H18C . . 109.5 ?
    H18B C18 H18C . . 109.5 ?
loop_
    _geom_torsion_atom_site_label_1
    _geom_torsion_atom_site_label_2
    _geom_torsion_atom_site_label_3
    _geom_torsion_atom_site_label_4
    _geom_torsion_site_symmetry_1
    _geom_torsion_site_symmetry_2
    _geom_torsion_site_symmetry_3
    _geom_torsion_site_symmetry_4
    _geom_torsion
    _geom_torsion_publ_flag
    C8' C4' C4 O2 . . . . 179.2(4) ?
    C5 C4' C4 O2 . . . . -0.3(6) ?
    C8' C4' C4 C3 . . . . -1.3(5) ?
    C5 C4' C4 C3 . . . . 179.2(3) ?
    O2 C4 C3 C2 . . . . -178.2(4) ?
    C4' C4 C3 C2 . . . . 2.3(5) ?
    O2 C4 C3 C9 . . . . 2.0(6) ?
    C4' C4 C3 C9 . . . . -177.5(3) ?
    O4 S11 C12 C17 . . . . -10.5(4) ?
    O3 S11 C12 C17 . . . . -140.6(3) ?
    C10 S11 C12 C17 . . . . 104.9(3) ?
    O4 S11 C12 C13 . . . . 170.7(3) ?
    O3 S11 C12 C13 . . . . 40.6(4) ?
    C10 S11 C12 C13 . . . . -73.9(3) ?
    C2 C3 C9 C10 . . . . -165.8(4) ?
    C4 C3 C9 C10 . . . . 14.0(6) ?
    C8' O1 C2 C3 . . . . 2.4(6) ?
    C9 C3 C2 O1 . . . . 176.7(4) ?
    C4 C3 C2 O1 . . . . -3.0(6) ?
    C3 C9 C10 S11 . . . . 177.8(3) ?
    O4 S11 C10 C9 . . . . 12.3(4) ?
    O3 S11 C10 C9 . . . . 143.8(3) ?
    C12 S11 C10 C9 . . . . -101.9(3) ?
    C5 C4' C8' O1 . . . . -179.7(3) ?
    C4 C4' C8' O1 . . . . 0.7(5) ?
    C5 C4' C8' C8 . . . . -0.6(6) ?
    C4 C4' C8' C8 . . . . 179.8(4) ?
    C2 O1 C8' C4' . . . . -1.1(5) ?
    C2 O1 C8' C8 . . . . 179.7(3) ?
    C4' C8' C8 C7 . . . . 1.9(6) ?
    O1 C8' C8 C7 . . . . -178.9(4) ?
    C17 C12 C13 C14 . . . . -1.3(6) ?
    S11 C12 C13 C14 . . . . 177.5(3) ?
    C7 C6 C5 C4' . . . . -0.2(6) ?
    C18 C6 C5 C4' . . . . 178.2(4) ?
    C8' C4' C5 C6 . . . . -0.3(6) ?
    C4 C4' C5 C6 . . . . 179.3(3) ?
    C8' C8 C7 C6 . . . . -2.3(7) ?
    C5 C6 C7 C8 . . . . 1.5(6) ?
    C18 C6 C7 C8 . . . . -176.8(5) ?
    C17 C16 C15 C14 . . . . -1.1(7) ?
    C17 C16 C15 Cl1 . . . . 178.8(3) ?
    C13 C12 C17 C16 . . . . 0.7(6) ?
    S11 C12 C17 C16 . . . . -178.1(3) ?
    C15 C16 C17 C12 . . . . 0.5(6) ?
    C16 C15 C14 C13 . . . . 0.4(7) ?
    Cl1 C15 C14 C13 . . . . -179.4(3) ?
    C12 C13 C14 C15 . . . . 0.8(7) ?
loop_
    _geom_hbond_atom_site_label_D
    _geom_hbond_atom_site_label_H
    _geom_hbond_atom_site_label_A
    _geom_hbond_site_symmetry_A
    _geom_hbond_distance_DH
    _geom_hbond_distance_HA
    _geom_hbond_distance_DA
    _geom_hbond_angle_DHA
    C2 H2 O3 4_565 0.93 2.33 3.248(5) 167
    C10 H10 O2 2_756 0.93 2.52 3.344(5) 148
data_global
_journal_date_recd_electronic     2009-08-29
_journal_date_accepted     2009-10-09
_journal_name_full     'Acta Crystallographica, Section E'
_journal_year     2009
_journal_volume     65
_journal_issue     11
_journal_page_first     o2760
_journal_page_last     o2760
_journal_paper_category     QO
_journal_coeditor_code     SU2142
_publ_contact_author_name     'Than Zaw Oo'
_publ_contact_author_address
;   Department of Physics
     Yangon University,
     Myanmar.
;
_publ_contact_author_email     'Thanzawoo06@gmail.com'
_publ_contact_author_fax     '95 1502078'
_publ_contact_author_phone     '95 1502078'
_publ_section_title
;
(<i>E</i>)-3-[2-(4-Chlorophenylsulfonyl)vinyl]-6-methyl-4<i>H</i>-chromen-4-one
;
loop_
    _publ_author_name
    _publ_author_address
    'Ravi Kumar, R.'
;
   Department of Physics
      S. V. University,
      Tirupati 517 502,
      India
;
    'Krishnaiah, M.'
;
   Department of Physics
      S. V. University,
      Tirupati 517 502,
      India
;
    'Thanzaw Oo'
;
   Department of Physics
   Yangon University,
    Myanmar
;
    'Pho Kaung '
;
 Department of Physics
     Yangon University,
     Myanmar
;
    'Jagadeesh Kumar, N.'
;
   Department of Physics
      S. V. University,
      Tirupati 517 502,
      India
;
