# Supplementary material for: (E)-3-[2-(4-Chloro­phenyl­sulfon­yl)vin­yl]-6-methyl-4H-chromen-4-one
Source: Acta Crystallogr Sect E Struct Rep Online. 2009 Oct 17;65(Pt 11):o2760. doi: 10.1107/S1600536809041300 (PMC2971402; doi:10.1107/S1600536809041300)
Supplement: Supplementary file 2 [file e-65-o2760-Isup2.hkl]

#
# h,k,l, Fc-squared, Fo-squared, sigma(Fo-squared) and status flag
#
data_I
_shelx_title ' tkmm12'
_shelx_refln_list_code          4
_shelx_F_calc_maximum      259.40
_exptl_crystal_F_000       744.00
_reflns_d_resolution_high  0.8409
 
loop_
 _symmetry_equiv_pos_as_xyz
 'x, y, z'
 '-x, y, -z+1/2'
 '-x, -y, -z'
 'x, -y, z-1/2'
 
_cell_length_a    14.3830
_cell_length_b     9.6560
_cell_length_c    12.8640
_cell_angle_alpha  90.000
_cell_angle_beta  112.630
_cell_angle_gamma  90.000
 
_shelx_F_squared_multiplier     1.000
 
loop_
 _refln_index_h
 _refln_index_k
 _refln_index_l
 _refln_F_squared_calc
 _refln_F_squared_meas
 _refln_F_squared_sigma
 _refln_observed_status
   2   0   0        4.02        4.02      0.28 o
   3   0   0     2001.99     1820.43     21.22 o
   4   0   0      600.33      583.10     16.39 o
   5   0   0     1313.65     1151.71     24.29 o
   6   0   0     1600.52     1678.23     84.61 o
   7   0   0      325.23      348.11     11.54 o
   8   0   0      499.51      491.97     23.04 o
   9   0   0     1176.87     1277.58     18.54 o
  10   0   0       55.06       75.10      2.18 o
  11   0   0        6.92        9.92      1.40 o
  12   0   0      271.00      324.60      6.26 o
  13   0   0        1.69        1.40      0.76 o
  14   0   0       35.58       36.56      2.06 o
  15   0   0        0.06        0.37      0.70 o
   0   1   0      939.72      891.24      9.84 o
   1   1   0      516.13      439.03      5.46 o
   2   1   0     3055.93     3025.80     54.99 o
   3   1   0      174.21      135.37      2.83 o
   4   1   0        3.11        3.51      0.55 o
   5   1   0       41.38       29.15      0.81 o
   6   1   0        0.61       -0.05      0.25 o
   7   1   0     1296.20     1216.53     31.32 o
   8   1   0      122.15      141.45      3.78 o
   9   1   0        9.12        8.18      0.65 o
  10   1   0     1035.28     1208.87     43.26 o
  11   1   0      102.03      104.33      3.87 o
  12   1   0      111.66      134.71      4.88 o
  13   1   0      122.12      159.75      6.38 o
  14   1   0        0.01       -0.02      0.42 o
  15   1   0        6.03        7.84      1.22 o
   0   2   0      123.62       95.15      4.13 o
   1   2   0      446.64      417.01      9.97 o
   2   2   0    37483.95    40136.04    658.51 o
   3   2   0     3091.97     2981.88    152.33 o
   4   2   0       14.36       24.56      4.33 o
   5   2   0      256.70      216.81     11.92 o
   6   2   0       86.10       66.09      1.98 o
   7   2   0      231.54      224.88     17.39 o
   8   2   0      368.02      395.33     28.51 o
   9   2   0      210.79      241.41      7.93 o
  10   2   0      581.30      679.52     58.40 o
  11   2   0       64.87       75.27      4.22 o
  12   2   0       31.43       40.38      1.98 o
  13   2   0       16.56       23.54      6.11 o
  14   2   0        2.44        2.75      1.14 o
  15   2   0        3.15        5.02      1.23 o
   0   3   0       21.71       11.18      0.86 o
   1   3   0      107.27      103.17      3.18 o
   2   3   0      450.94      499.60     13.81 o
   3   3   0      516.89      575.33     23.24 o
   4   3   0      235.57      189.52     17.97 o
   5   3   0      600.15      521.70     24.62 o
   6   3   0      169.87      176.86     15.06 o
   7   3   0       80.36       83.33      4.27 o
   8   3   0      463.34      480.00     54.14 o
   9   3   0      818.90      849.42    101.43 o
  10   3   0       11.84       22.27      2.12 o
  11   3   0      148.43      179.10     19.65 o
  12   3   0      110.50      145.61     25.04 o
  13   3   0       74.88      107.59     22.20 o
  14   3   0       95.40      153.78     34.47 o
  15   3   0        1.56       -0.13      1.23 o
   0   4   0     1801.73     1883.39     41.08 o
   1   4   0      281.23      276.14     22.54 o
   2   4   0      316.77      404.99     24.41 o
   3   4   0       43.92       71.14      5.94 o
   4   4   0      329.94      337.98     19.73 o
   5   4   0      208.43      231.94     23.07 o
   6   4   0        0.03        0.17      0.60 o
   7   4   0      256.27      269.04     10.19 o
   8   4   0      181.20      188.30     19.57 o
   9   4   0      176.00      214.43     30.92 o
  10   4   0        1.78        2.14      0.75 o
  11   4   0        8.18        6.76      1.78 o
  12   4   0        8.93       12.94      4.01 o
  13   4   0        0.56        0.11      0.68 o
  14   4   0       61.15       83.48     20.79 o
   0   5   0       94.42       98.27      4.53 o
   1   5   0       45.19       46.50      1.48 o
   2   5   0      171.94      208.67     27.43 o
   3   5   0        4.90        7.03      0.75 o
   4   5   0       61.91       71.39      4.02 o
   5   5   0       11.16       11.22      1.46 o
   6   5   0      205.97      256.42     36.44 o
   7   5   0      247.79      268.54     50.93 o
   8   5   0      201.61      248.51     36.69 o
   9   5   0       24.12       33.09      7.60 o
  10   5   0        4.49        5.19      0.89 o
  11   5   0       15.07       16.59      6.82 o
  12   5   0       37.25       45.21     14.11 o
  13   5   0        0.09       -0.18      0.79 o
  14   5   0        0.02        1.04      0.85 o
   0   6   0     1253.53     1348.29     29.74 o
   1   6   0     1236.12     1451.11     21.26 o
   2   6   0      281.57      286.37      9.65 o
   3   6   0      250.78      303.44     39.69 o
   4   6   0        0.04       -0.20      0.35 o
   5   6   0       74.06       89.71      9.92 o
   6   6   0       74.76       87.95     14.28 o
   7   6   0      132.99      181.34     29.26 o
   8   6   0      205.12      228.23     41.00 o
   9   6   0        1.80        3.06      1.46 o
  10   6   0       50.49       54.04     13.94 o
  11   6   0       43.68       49.22     13.88 o
  12   6   0        0.04        0.76      0.73 o
  13   6   0        0.10        0.92      0.89 o
   0   7   0      131.99      114.74      4.70 o
   1   7   0       72.64      105.35      7.92 o
   2   7   0       45.66       53.74      8.34 o
   3   7   0       35.70       43.34      3.61 o
   4   7   0        0.71       -0.02      0.44 o
   5   7   0        0.29       -0.55      0.55 o
   6   7   0        8.66       10.01      1.43 o
   7   7   0       14.22       18.78      4.10 o
   8   7   0        4.85        7.06      0.72 o
   9   7   0       39.27       47.02     17.26 o
  10   7   0        3.41        4.61      3.76 o
  11   7   0        4.92        2.27      0.95 o
  12   7   0       25.11       28.58     12.24 o
   0   8   0      101.04       89.25      3.61 o
   1   8   0      234.65      295.25      9.35 o
   2   8   0       96.38      104.14      8.58 o
   3   8   0       66.13       69.40      8.55 o
   4   8   0        3.50        2.02      0.60 o
   5   8   0       48.47       59.34     12.93 o
   6   8   0       49.74       62.18     17.52 o
   7   8   0        1.79        0.86      0.85 o
   8   8   0        5.25        5.61      1.38 o
   9   8   0       27.19       41.66     15.60 o
  10   8   0       14.39       27.32     10.47 o
  11   8   0        0.89        1.64      0.89 o
   0   9   0        0.29        0.52      0.86 o
   1   9   0       22.51       29.96      3.13 o
   2   9   0       23.69       19.34      1.92 o
   3   9   0        1.99        4.48      1.43 o
   4   9   0        0.12        0.97      1.03 o
   5   9   0       14.72       19.73      5.94 o
   6   9   0       29.78       45.57     17.61 o
   7   9   0       36.05       57.20     20.01 o
   8   9   0        0.05       -0.26      0.72 o
   9   9   0        0.24        0.54      0.69 o
   0  10   0       31.75       34.70      2.92 o
   1  10   0        7.26        6.28      1.43 o
   2  10   0       36.61       42.47      9.09 o
   3  10   0       29.92       48.95      7.97 o
   4  10   0       25.39       26.38      9.35 o
   5  10   0       14.13       19.06      7.43 o
   6  10   0        7.69       11.02      4.07 o
   7  10   0       16.71       26.61     11.21 o
   0  11   0       21.34       22.42      2.52 o
   1  11   0        0.00       -0.01      1.35 o
   2  11   0        8.16       14.93      1.55 o
   3  11   0       16.25       22.03      1.87 o
   4  11   0        6.51        7.13      1.36 o
 -16   1   1       46.27       42.17     16.30 o
 -15   1   1        8.49        7.00      2.86 o
 -14   1   1       55.02       50.62     17.20 o
 -13   1   1      617.93      438.61    149.43 o
 -12   1   1      100.61       74.20     15.27 o
 -11   1   1      440.60      345.61     71.11 o
 -10   1   1      165.82      118.04     20.47 o
  -9   1   1      559.29      528.42     47.96 o
  -8   1   1       80.22       52.94      3.01 o
  -7   1   1       27.79       24.40      1.18 o
  -6   1   1     2994.33     3026.63     94.13 o
  -5   1   1     2606.50     2662.81    117.66 o
  -4   1   1      332.73      321.72     14.15 o
  -3   1   1      469.93      421.14     16.53 o
  -2   1   1      609.52      592.62     26.55 o
  -1   1   1     1735.25     1692.74    100.45 o
   0   1   1     1203.46     1258.14     43.95 o
   1   1   1      181.79      144.15      6.95 o
   2   1   1     2313.77     2237.06    117.27 o
   3   1   1       34.48       47.74      2.63 o
   4   1   1     3166.74     2906.97     96.26 o
   5   1   1       14.21       20.99      0.85 o
   6   1   1      827.32      816.06     25.12 o
   7   1   1       11.40       16.82      2.17 o
   8   1   1      265.10      306.94      9.73 o
   9   1   1      298.19      346.26     13.45 o
  10   1   1       69.10       78.35      3.25 o
  11   1   1      266.75      386.52     19.84 o
  12   1   1       13.18       17.59      1.23 o
  13   1   1       42.77       69.53      2.62 o
  14   1   1        0.06       -0.10      0.44 o
  15   1   1        0.00       -0.43      0.43 o
 -15   2   1       82.32       82.34     57.98 o
 -14   2   1        0.31        0.34      0.77 o
 -13   2   1        6.22        5.91      6.19 o
 -12   2   1      156.83      108.37     93.60 o
 -11   2   1      117.88       81.75     62.55 o
 -10   2   1       38.75       33.17     17.23 o
  -9   2   1       26.39       23.27      9.06 o
  -8   2   1      379.58      238.13     78.02 o
  -7   2   1       26.94       31.62      5.88 o
  -6   2   1     3968.19     3796.28    279.45 o
  -5   2   1      520.77      597.40     16.99 o
  -4   2   1     1346.01     1244.19     54.46 o
  -3   2   1    67287.63    72938.09   9475.77 o
  -2   2   1      862.30      839.84     79.06 o
  -1   2   1      197.89      192.91      7.01 o
   0   2   1      954.58      962.14     50.92 o
   1   2   1       42.27       42.79      4.19 o
   2   2   1      675.33      621.32     52.74 o
   3   2   1     3506.49     3544.10    268.25 o
   4   2   1      293.08      357.99     33.75 o
   5   2   1      887.39      970.11     44.56 o
   6   2   1     2272.33     2591.79    155.30 o
   7   2   1       57.94       60.86      3.84 o
   8   2   1      260.41      306.74     27.35 o
   9   2   1        9.99       12.80      1.01 o
  10   2   1       56.74       67.90      4.53 o
  11   2   1      271.62      342.57     42.01 o
  12   2   1       14.57       17.67      3.13 o
  13   2   1        0.06        0.58      0.76 o
  14   2   1       34.73       52.05      9.29 o
  15   2   1        6.87       11.94      1.88 o
 -15   3   1       80.77       87.90     65.04 o
 -14   3   1        2.27        1.87      1.69 o
 -13   3   1       10.89        6.62      6.08 o
 -12   3   1      190.41      191.34    126.36 o
 -11   3   1      784.90      411.24    474.68 o
 -10   3   1       58.70       60.31     33.26 o
  -9   3   1       29.60       31.27     14.31 o
  -8   3   1      356.71      199.81    111.91 o
  -7   3   1       16.73       12.79      2.27 o
  -6   3   1      414.45      369.51     65.93 o
  -5   3   1     1173.87     1224.96     66.46 o
  -4   3   1     3027.69     3081.86     89.09 o
  -3   3   1      408.55      372.62     17.42 o
  -2   3   1     3903.11     3704.04     52.07 o
  -1   3   1        3.16        9.12      0.66 o
   0   3   1     1320.97     1388.01     31.33 o
   1   3   1       20.83       18.33      1.89 o
   2   3   1       96.14       93.53      3.02 o
   3   3   1     1279.38     1361.03    115.58 o
   4   3   1      797.75      844.05     59.17 o
   5   3   1        9.01       13.18      2.01 o
   6   3   1     1452.31     1528.55    129.09 o
   7   3   1     1051.40     1208.40    131.01 o
   8   3   1      117.41      109.47     12.96 o
   9   3   1      358.61      461.64     51.01 o
  10   3   1      273.34      328.37     39.08 o
  11   3   1      111.65      142.05     22.80 o
  12   3   1       21.71       24.06      7.11 o
  13   3   1        9.35       16.65      4.56 o
  14   3   1       10.91       19.64      6.71 o
 -15   4   1       62.37       83.10     59.19 o
 -14   4   1        7.41        2.46      2.15 o
 -13   4   1       47.76       44.47     35.70 o
 -12   4   1       26.26       22.98     17.55 o
 -11   4   1      164.27      142.29     98.56 o
 -10   4   1      175.68      112.96    115.26 o
  -9   4   1       15.61       19.96     11.33 o
  -8   4   1      148.36       71.16     54.88 o
  -7   4   1        8.83       10.74      5.07 o
  -6   4   1      566.18      398.01    130.90 o
  -5   4   1     6479.82     6085.86   1074.74 o
  -4   4   1     5170.13     5860.68     71.76 o
  -3   4   1      720.60      881.00     28.55 o
  -2   4   1      362.56      395.94     19.19 o
  -1   4   1     2344.45     2389.47     48.35 o
   0   4   1        9.51        7.01      1.09 o
   1   4   1      360.27      347.28     12.87 o
   2   4   1      142.40      163.71     21.43 o
   3   4   1       92.25      104.92      8.61 o
   4   4   1     2370.24     2731.00    207.17 o
   5   4   1      752.36      827.16     88.21 o
   6   4   1       44.14       49.84      4.65 o
   7   4   1      788.95      996.76    126.85 o
   8   4   1      100.97      114.40     17.21 o
   9   4   1      110.35      129.91     22.26 o
  10   4   1       30.51       33.50      6.94 o
  11   4   1       28.70       30.15      6.11 o
  12   4   1       20.99       36.29     13.05 o
  13   4   1       70.20      134.86     42.53 o
  14   4   1        0.74        7.65      4.50 o
 -14   5   1       29.16       35.88     27.78 o
 -13   5   1       71.88       81.89     59.25 o
 -12   5   1       85.53       97.69     66.07 o
 -11   5   1       88.95       79.72     58.85 o
 -10   5   1       13.72        9.42      6.54 o
  -9   5   1      119.39       90.69     68.55 o
  -8   5   1      372.98      158.15    193.13 o
  -7   5   1       16.13       15.40      8.37 o
  -6   5   1      255.92      145.51     76.57 o
  -5   5   1       13.39       13.17      6.57 o
  -4   5   1       17.85       23.59      9.32 o
  -3   5   1      307.39      348.19     16.82 o
  -2   5   1      320.79      334.16     11.31 o
  -1   5   1      365.49      421.04     18.84 o
   0   5   1      132.64      156.33     22.32 o
   1   5   1      356.56      350.87     47.10 o
   2   5   1      653.71      721.15     45.63 o
   3   5   1      462.59      506.34     38.95 o
   4   5   1       60.21       69.98      4.53 o
   5   5   1       10.24       14.92      0.99 o
   6   5   1     1159.94     1351.33    250.88 o
   7   5   1      173.12      243.80     34.77 o
   8   5   1     1030.92     1267.24    270.85 o
   9   5   1      426.02      521.15    119.05 o
  10   5   1        8.18       10.93      2.44 o
  11   5   1       46.49       78.50     23.86 o
  12   5   1        4.15        2.52      1.16 o
  13   5   1       25.13       34.32     15.94 o
 -13   6   1       24.47       43.18     29.02 o
 -12   6   1        0.01       -0.39      1.12 o
 -11   6   1        7.57        6.88      5.88 o
 -10   6   1       30.03       25.38     17.46 o
  -9   6   1       15.79       16.17     11.35 o
  -8   6   1      218.62      116.15    116.08 o
  -7   6   1       84.56       77.36     49.59 o
  -6   6   1      229.69      110.25     76.64 o
  -5   6   1       86.12       62.03     26.21 o
  -4   6   1       36.73       45.39      9.66 o
  -3   6   1       36.79       30.17      5.53 o
  -2   6   1      389.66      443.35     17.23 o
  -1   6   1      219.20      269.23      9.35 o
   0   6   1       17.15       14.14      1.75 o
   1   6   1      132.02      134.14      5.45 o
   2   6   1      764.62      883.06     57.71 o
   3   6   1      171.71      203.46     30.12 o
   4   6   1      127.93      141.00     24.32 o
   5   6   1      114.02      131.95     21.20 o
   6   6   1       33.03       34.74     10.32 o
   7   6   1        5.61        7.66      1.83 o
   8   6   1        2.44        1.74      0.73 o
   9   6   1       68.50       85.35     29.88 o
  10   6   1        2.00        2.72      1.05 o
  11   6   1      113.86      188.85     77.09 o
  12   6   1       10.46       20.45      7.54 o
 -12   7   1       10.09        6.48      6.11 o
 -11   7   1        9.31        8.92      6.91 o
 -10   7   1      115.46      156.13     99.29 o
  -9   7   1      144.63      174.29    112.23 o
  -8   7   1      116.47      100.32     76.78 o
  -7   7   1       10.05       11.60      9.26 o
  -6   7   1       12.40        6.70      4.67 o
  -5   7   1        0.58        0.20      0.48 o
  -4   7   1      119.59      134.52      4.59 o
  -3   7   1        2.86        2.55      2.81 o
  -2   7   1      143.87      197.01      9.41 o
  -1   7   1      243.42      218.37     10.50 o
   0   7   1        0.13        0.92      0.66 o
   1   7   1       27.36       32.34      5.30 o
   2   7   1       50.81       53.60      3.99 o
   3   7   1       16.96       23.03      1.17 o
   4   7   1      531.37      631.32    118.61 o
   5   7   1      240.80      304.15     60.91 o
   6   7   1      222.46      277.77     75.00 o
   7   7   1       37.43       46.02     10.04 o
   8   7   1       96.12      128.62     44.22 o
   9   7   1      111.13      166.56     61.92 o
  10   7   1       28.17       37.13     14.77 o
  11   7   1       47.37       66.85     26.21 o
  12   7   1       23.32       45.56     23.63 o
 -11   8   1       84.59      120.67     79.87 o
 -10   8   1        4.69        0.34      2.09 o
  -9   8   1        0.13       -0.37      0.63 o
  -8   8   1       11.19        6.80      7.51 o
  -7   8   1        5.15        1.70      4.59 o
  -6   8   1       77.97       89.16     63.23 o
  -5   8   1        9.50        6.63      5.82 o
  -4   8   1        2.87        2.00      1.52 o
  -3   8   1       13.27        8.68      7.43 o
  -2   8   1       87.94      116.67      4.07 o
  -1   8   1      157.66      183.24      7.57 o
   0   8   1      208.36      250.11      8.66 o
   1   8   1      133.25      146.17      6.88 o
   2   8   1      159.09      184.47     16.09 o
   3   8   1       42.46       45.82      5.13 o
   4   8   1       30.77       37.43      6.62 o
   5   8   1       82.37       78.89     15.08 o
   6   8   1       32.78       47.37     14.14 o
   7   8   1       11.62       18.85      5.53 o
   8   8   1        3.79        3.56      1.30 o
   9   8   1       57.03       94.48     37.31 o
  10   8   1        0.02        0.40      0.69 o
 -10   9   1        8.31        3.75      4.13 o
  -9   9   1        1.26       -0.08      0.56 o
  -8   9   1       16.81       20.87     17.29 o
  -7   9   1        1.00        0.15      0.59 o
  -6   9   1       53.24       75.38     45.99 o
  -5   9   1       10.46        8.33      9.95 o
  -4   9   1        8.55        2.75      3.87 o
  -3   9   1       25.36       28.88     12.64 o
  -2   9   1        1.40       -0.17      1.18 o
  -1   9   1       61.26       73.70      2.64 o
   0   9   1       51.47       55.80      2.18 o
   1   9   1       41.96       47.83      2.06 o
   2   9   1       32.28       36.30      3.78 o
   3   9   1        4.02        6.60      1.72 o
   4   9   1       33.49       47.02      6.05 o
   5   9   1       10.20       12.57      3.10 o
   6   9   1       37.63       54.22     12.85 o
   7   9   1        0.89        1.15      0.77 o
   8   9   1        4.38        6.76      1.92 o
   9   9   1        1.48        2.73      1.03 o
  -8  10   1        0.08        1.74      0.91 o
  -7  10   1        0.16       -0.16      1.03 o
  -6  10   1        0.00        1.39      0.77 o
  -5  10   1        3.54        1.76      1.58 o
  -4  10   1       86.40      114.96     53.77 o
  -3  10   1        9.08        8.86      9.06 o
  -2  10   1       20.73       24.19     12.59 o
  -1  10   1       57.57       83.73      3.73 o
   0  10   1        0.08        0.20      0.69 o
   1  10   1        7.03        8.38      1.58 o
   2  10   1        6.19        8.54      2.67 o
   3  10   1        9.08        8.51      1.92 o
   4  10   1       13.69       24.28      3.33 o
   5  10   1        3.38        1.93      0.95 o
   6  10   1        0.04        0.33      0.62 o
   7  10   1        2.33        3.06      1.38 o
  -4  11   1        1.01       -0.60      0.62 o
  -3  11   1        3.54        1.02      2.90 o
  -2  11   1        0.01       -0.61      0.86 o
  -1  11   1        4.55        2.38      4.93 o
   0  11   1        0.62        0.42      1.26 o
   1  11   1        0.60        0.14      0.80 o
   2  11   1        0.04       -0.62      0.62 o
   3  11   1        4.28        3.32      3.13 o
 -16   0   2        0.21       -0.52      0.86 o
 -15   0   2       35.32       39.28      2.98 o
 -14   0   2       94.06       90.16      3.90 o
 -13   0   2       18.16       22.71      1.55 o
 -12   0   2       67.29       72.04      2.75 o
 -11   0   2     1414.48     1348.12     21.49 o
 -10   0   2       49.83       47.89      2.24 o
  -9   0   2     3363.49     3409.90     46.65 o
  -8   0   2        0.59        3.21      0.97 o
  -7   0   2      368.01      300.80     11.37 o
  -6   0   2     2952.21     2540.64     48.58 o
  -5   0   2    11578.22    10801.13     92.98 o
  -4   0   2     2777.14     2877.74     42.02 o
  -3   0   2     2645.88     2516.97     34.96 o
  -2   0   2        0.28        0.80      0.40 o
  -1   0   2       11.42        4.82      0.46 o
   0   0   2    42944.60    49721.94    161.89 o
   1   0   2      580.71      491.87     15.12 o
   2   0   2     1235.38     1338.06     27.66 o
   3   0   2    11915.83    12225.67     96.15 o
   4   0   2      483.70      575.23     22.31 o
   5   0   2     3163.49     3798.74     58.75 o
   6   0   2      472.56      602.81     21.78 o
   7   0   2      909.71      974.53     25.50 o
   8   0   2       27.20       23.40      1.61 o
   9   0   2      363.69      406.64     12.75 o
  10   0   2       77.51       83.11      3.15 o
  11   0   2      253.11      340.57      7.92 o
  12   0   2      156.39      184.15      5.22 o
  13   0   2       11.14       15.25      2.01 o
  14   0   2        0.06       -0.92      0.92 o
 -16   1   2       75.59       85.77      6.97 o
 -15   1   2      123.18      130.62      9.67 o
 -14   1   2       86.53      106.88      6.77 o
 -13   1   2      205.13      215.22      7.60 o
 -12   1   2      285.30      298.33      6.54 o
 -11   1   2      280.07      292.51     11.36 o
 -10   1   2      155.92      155.06      4.04 o
  -9   1   2     1527.52     1395.58     49.66 o
  -8   1   2      500.26      516.89     14.17 o
  -7   1   2     3417.41     3019.29     36.48 o
  -6   1   2      133.96      125.53      4.05 o
  -5   1   2      382.12      367.44     12.25 o
  -4   1   2     2876.98     2678.27     63.75 o
  -3   1   2     2877.72     3040.30     54.69 o
  -2   1   2     1400.86     1313.36     42.80 o
  -1   1   2    11980.92    11926.79    507.68 o
   0   1   2     4081.86     4021.50     83.27 o
   1   1   2     5858.57     5865.42    224.78 o
   2   1   2     1038.11      998.14     51.77 o
   3   1   2      626.67      565.78     37.29 o
   4   1   2       82.66       85.03      6.37 o
   5   1   2      728.04      751.20     32.55 o
   6   1   2        1.92        3.88      0.63 o
   7   1   2      388.77      402.11     56.80 o
   8   1   2      237.64      288.19     20.06 o
   9   1   2       43.92       48.15      3.15 o
  10   1   2      347.94      490.70     33.95 o
  11   1   2       13.54       22.41      1.49 o
  12   1   2       25.40       33.51      4.19 o
  13   1   2       66.66       84.35     12.53 o
  14   1   2        5.27        5.20      1.34 o
 -16   2   2        0.71        0.92      1.15 o
 -15   2   2        5.69        5.10      2.18 o
 -14   2   2        3.18        1.38      1.61 o
 -13   2   2      156.57      203.14      5.56 o
 -12   2   2       10.00       12.33      1.49 o
 -11   2   2       39.51       37.68      1.95 o
 -10   2   2       17.26       20.42      1.49 o
  -9   2   2      448.37      394.89     15.05 o
  -8   2   2      103.27       97.75      3.73 o
  -7   2   2     3774.46     3860.98     56.06 o
  -6   2   2      404.26      456.78     21.15 o
  -5   2   2      457.85      469.71     20.87 o
  -4   2   2     3409.19     3053.45     48.06 o
  -3   2   2     5230.22     4281.24     53.23 o
  -2   2   2    18139.15    13865.15     94.83 o
  -1   2   2      109.45       98.16      4.42 o
   0   2   2     1456.20     1313.99     27.42 o
   1   2   2     4337.77     3315.20     46.17 o
   2   2   2      429.39      328.43     15.53 o
   3   2   2      613.33      668.40     23.95 o
   4   2   2       11.66       11.64      1.03 o
   5   2   2      335.08      245.82      9.07 o
   6   2   2       21.43       21.51      1.38 o
   7   2   2       10.26        9.92      1.03 o
   8   2   2        4.62        3.67      1.03 o
   9   2   2       98.10      106.81      4.02 o
  10   2   2      514.08      559.25     11.83 o
  11   2   2       27.17       26.95      1.66 o
  12   2   2        4.89        7.63      1.78 o
  13   2   2        6.48       10.95      1.89 o
  14   2   2        9.81        4.36      1.89 o
 -15   3   2       49.74       66.07      3.90 o
 -14   3   2      222.07      299.61      7.06 o
 -13   3   2       38.75       49.78      2.87 o
 -12   3   2       33.96       37.22      1.84 o
 -11   3   2      335.61      348.08     10.10 o
 -10   3   2        6.35        4.76      1.15 o
  -9   3   2       96.28       86.16      3.61 o
  -8   3   2       87.76       85.30      3.44 o
  -7   3   2      205.92      200.82      8.15 o
  -6   3   2     2214.80     2063.75     41.54 o
  -5   3   2      195.86      147.06      6.26 o
  -4   3   2     1066.57     1149.57     32.42 o
  -3   3   2     2144.50     1962.16     40.45 o
  -2   3   2     2242.28     1919.34     38.36 o
  -1   3   2        3.85        3.73      0.63 o
   0   3   2      852.13      711.73     22.96 o
   1   3   2      402.05      375.77     17.08 o
   2   3   2        3.72        2.18      0.80 o
   3   3   2     3028.83     2813.06     50.34 o
   4   3   2      430.73      398.67     18.10 o
   5   3   2      993.68      928.07     26.03 o
   6   3   2       32.45       24.20      1.66 o
   7   3   2       62.82       51.16      2.52 o
   8   3   2      544.80      555.16     14.82 o
   9   3   2       46.25       38.48      2.12 o
  10   3   2       58.27       54.37      2.24 o
  11   3   2       23.35       21.79      1.49 o
  12   3   2       51.86       48.06      3.15 o
  13   3   2        1.72       -0.97      0.97 o
  14   3   2        5.22        3.67      1.78 o
 -15   4   2        4.50        6.85      1.28 o
 -14   4   2       19.07       26.93      1.92 o
 -13   4   2        6.81        8.80      1.46 o
 -12   4   2        0.04       -0.52      0.61 o
 -11   4   2       19.88       21.33      1.55 o
 -10   4   2        2.52        4.53      1.43 o
  -9   4   2       99.97      126.54      4.59 o
  -8   4   2       98.03       98.26      3.96 o
  -7   4   2      346.48      369.89     15.22 o
  -6   4   2     3717.34     3831.75     52.05 o
  -5   4   2     1132.88     1175.36     30.72 o
  -4   4   2     3749.55     4035.93     59.20 o
  -3   4   2      818.40      898.44     28.50 o
  -2   4   2      283.42      267.91     10.34 o
  -1   4   2        0.35        0.40      0.52 o
   0   4   2       67.90       63.85      3.33 o
   1   4   2        3.21        2.92      0.63 o
   2   4   2      860.24      835.29     27.24 o
   3   4   2        6.24        1.55      0.57 o
   4   4   2      609.21      622.87     21.44 o
   5   4   2      217.90      198.00      7.52 o
   6   4   2      181.38      172.03      6.37 o
   7   4   2      202.02      203.07     10.04 o
   8   4   2      659.16      606.15     14.42 o
   9   4   2        0.57        1.55      0.97 o
  10   4   2        7.13        9.18      1.03 o
  11   4   2        2.24        1.61      0.97 o
  12   4   2       19.44       22.65      2.58 o
  13   4   2       20.58       17.38      2.70 o
 -14   5   2       14.46       26.99      2.09 o
 -13   5   2        7.96       13.40      1.60 o
 -12   5   2       76.79      112.64      3.53 o
 -11   5   2        0.05        0.63      0.65 o
 -10   5   2        2.74        4.73      0.87 o
  -9   5   2       12.99       23.17      1.26 o
  -8   5   2        1.62        1.03      0.79 o
  -7   5   2        0.97        3.58      0.79 o
  -6   5   2        0.36        1.12      0.59 o
  -5   5   2     1360.09     1533.39     38.83 o
  -4   5   2     1183.56     1097.70     32.96 o
  -3   5   2      599.80      723.26     21.73 o
  -2   5   2      246.12      291.86      9.27 o
  -1   5   2       38.68       41.01      2.12 o
   0   5   2      246.85      226.07      8.96 o
   1   5   2      162.95      143.57      6.25 o
   2   5   2      417.69      361.49     16.66 o
   3   5   2        8.76        7.57      1.03 o
   4   5   2       80.95       95.22      3.79 o
   5   5   2      363.82      402.49     14.53 o
   6   5   2      669.12      672.12     16.72 o
   7   5   2        1.63        2.98      1.20 o
   8   5   2       22.97       25.29      1.61 o
   9   5   2       40.51       29.99      1.84 o
  10   5   2       10.57        4.42      1.49 o
  11   5   2        0.67        0.00      0.75 o
  12   5   2        5.86        2.01      1.38 o
  13   5   2        0.43       -0.23      0.92 o
 -14   6   2       68.76      115.78      3.54 o
 -13   6   2        4.20       10.26      1.82 o
 -12   6   2       21.08       33.71      1.86 o
 -11   6   2       56.40       76.02      2.47 o
 -10   6   2        1.31        1.32      0.83 o
  -9   6   2       25.42       27.73      1.30 o
  -8   6   2      572.54      711.98     21.40 o
  -7   6   2       90.73      118.78      3.38 o
  -6   6   2      484.68      538.87     17.20 o
  -5   6   2        1.44        1.00      0.55 o
  -4   6   2       19.65       25.11      1.16 o
  -3   6   2       15.75       17.21      0.97 o
  -2   6   2        0.04        0.63      0.49 o
  -1   6   2      550.79      614.58     19.71 o
   0   6   2      103.19      114.10      4.65 o
   1   6   2       76.98       61.66      3.04 o
   2   6   2      537.29      517.90     17.24 o
   3   6   2      187.26      222.18      7.29 o
   4   6   2       27.61       25.86      1.66 o
   5   6   2        0.91        0.75      1.03 o
   6   6   2      565.81      524.38     13.04 o
   7   6   2        3.82        4.87      1.15 o
   8   6   2       36.89       27.93      1.89 o
   9   6   2        1.28        1.89      1.26 o
  10   6   2       65.79       41.75      3.44 o
  11   6   2        7.68        3.38      1.72 o
  12   6   2        4.86        2.81      1.38 o
 -13   7   2        2.86        8.28      1.54 o
 -12   7   2       23.82       33.22      2.14 o
 -11   7   2       28.66       36.49      1.95 o
 -10   7   2        5.08        9.61      1.30 o
  -9   7   2        0.27       -0.34      0.57 o
  -8   7   2        3.20        2.12      0.91 o
  -7   7   2        0.52        0.60      0.89 o
  -6   7   2       11.58        9.72      1.07 o
  -5   7   2        0.00        0.52      0.49 o
  -4   7   2        0.31        0.63      0.57 o
  -3   7   2        6.52        7.61      2.15 o
  -2   7   2        8.19       11.61      0.99 o
  -1   7   2       91.55      116.38      4.76 o
   0   7   2       87.74       76.29      3.79 o
   1   7   2        0.17        0.34      0.69 o
   2   7   2       14.25        8.26      1.26 o
   3   7   2        6.79        0.63      0.97 o
   4   7   2       70.39       75.13      2.70 o
   5   7   2      228.40      210.13      7.46 o
   6   7   2      124.03      111.40      5.33 o
   7   7   2       36.10       31.54      1.72 o
   8   7   2        0.03       -0.80      0.80 o
   9   7   2       14.40       10.04      1.89 o
  10   7   2       19.32       14.91      2.35 o
  11   7   2        3.65        2.41      1.66 o
 -11   8   2       39.21       49.25      2.55 o
 -10   8   2        0.26        0.86      0.79 o
  -9   8   2       23.63       29.70      1.80 o
  -8   8   2        0.24        0.37      0.69 o
  -7   8   2       30.88       48.82      1.48 o
  -6   8   2        0.03       -0.17      0.61 o
  -5   8   2       58.05       79.55      2.01 o
  -4   8   2       28.54       36.21      1.48 o
  -3   8   2       23.52       24.92      1.22 o
  -2   8   2       92.25      106.76      2.82 o
  -1   8   2       42.57       45.36      2.29 o
   0   8   2      165.29      181.18      7.29 o
   1   8   2       10.83       12.04      1.43 o
   2   8   2        0.25        0.92      0.97 o
   3   8   2        0.95        0.63      1.20 o
   4   8   2       53.37       46.91      2.24 o
   5   8   2        2.38        2.81      1.20 o
   6   8   2        0.06       -0.11      0.63 o
   7   8   2       31.96       24.83      2.75 o
   8   8   2       89.75       72.04      3.96 o
   9   8   2        6.76        1.38      1.49 o
  10   8   2        5.68        2.47      1.55 o
 -10   9   2        2.69        4.41      1.40 o
  -9   9   2        8.50       14.22      1.48 o
  -8   9   2        0.29        1.32      0.73 o
  -7   9   2       19.94       30.32      1.99 o
  -6   9   2        4.30        6.62      1.16 o
  -5   9   2       10.94       16.23      1.40 o
  -4   9   2       58.10       93.50      2.84 o
  -3   9   2        7.12        9.17      1.03 o
  -2   9   2       75.03       88.47      2.86 o
  -1   9   2       24.51       25.86      1.66 o
   0   9   2        7.07        7.45      1.15 o
   1   9   2       84.38       81.50      3.90 o
   2   9   2       87.24       88.44      3.96 o
   3   9   2       95.53       99.51      4.13 o
   4   9   2       13.58       14.57      2.35 o
   5   9   2       22.14       21.85      2.52 o
   6   9   2       26.44       22.37      2.75 o
   7   9   2       22.33       15.48      2.70 o
   8   9   2       27.70       20.36      2.52 o
  -8  10   2        4.69        5.13      1.22 o
  -7  10   2        7.07       13.59      1.40 o
  -6  10   2        0.00        0.17      0.67 o
  -5  10   2        8.35       14.27      1.78 o
  -4  10   2       22.28       36.09      2.07 o
  -3  10   2        1.52        0.57      0.89 o
  -2  10   2       42.53       58.55      2.41 o
  -1  10   2       17.56       29.48      2.64 o
   0  10   2        9.96       11.93      2.58 o
   1  10   2       16.71       20.01      2.41 o
   2  10   2        0.01       -0.29      1.09 o
   3  10   2       12.24       16.40      2.47 o
   4  10   2        1.10        1.09      1.49 o
   5  10   2        1.09        0.57      1.15 o
   6  10   2       27.75       24.20      3.33 o
  -4  11   2       41.26       78.08      3.06 o
  -3  11   2       10.36       21.87      2.09 o
  -2  11   2       21.77       46.99      2.66 o
  -1  11   2       18.54       26.15      2.70 o
   0  11   2       29.13       30.39      3.10 o
   1  11   2       30.72       37.45      3.38 o
   2  11   2        0.38        0.34      1.15 o
   3  11   2       24.30       30.79      3.21 o
 -16   1   3      123.44      104.16     15.40 o
 -15   1   3        8.85        3.58      1.27 o
 -14   1   3       34.35       34.38      8.66 o
 -13   1   3      105.77       87.80     11.33 o
 -12   1   3        0.79       -0.12      0.71 o
 -11   1   3       16.61        9.97      1.78 o
 -10   1   3     1465.53     1319.94     86.37 o
  -9   1   3      667.47      570.05     53.29 o
  -8   1   3      780.17      701.42     49.57 o
  -7   1   3     2423.16     2440.83     91.70 o
  -6   1   3      183.16      161.71      6.69 o
  -5   1   3       13.37       16.66      0.93 o
  -4   1   3      225.06      218.68      5.96 o
  -3   1   3        0.33        0.68      0.44 o
  -2   1   3     5068.90     5079.22     55.89 o
  -1   1   3     2766.79     2786.65     58.79 o
   0   1   3     1380.06     1499.65     21.71 o
   1   1   3     3465.76     4071.25     38.51 o
   2   1   3     1666.18     2027.91     28.80 o
   3   1   3     1147.79     1454.07     26.04 o
   4   1   3      617.97      747.70     18.89 o
   5   1   3      962.33     1337.71     23.80 o
   6   1   3      432.54      463.04     13.32 o
   7   1   3        5.11       11.32      0.87 o
   8   1   3       68.38       71.34      2.09 o
   9   1   3       61.78       70.42      2.17 o
  10   1   3       11.49       10.70      1.01 o
  11   1   3        2.00        3.87      0.69 o
  12   1   3        0.28        0.29      0.57 o
  13   1   3       27.06       24.17      1.80 o
  14   1   3        0.40       -0.17      0.73 o
 -16   2   3        3.57        2.52      1.72 o
 -15   2   3       44.43       48.57      3.15 o
 -14   2   3      165.57      181.51      5.45 o
 -13   2   3      118.03      150.06      5.05 o
 -12   2   3      391.57      416.78     10.56 o
 -11   2   3      207.16      206.63      9.24 o
 -10   2   3      115.93      150.18      6.02 o
  -9   2   3      213.96      213.89      8.03 o
  -8   2   3      660.31      584.36     20.70 o
  -7   2   3        9.42        8.83      1.09 o
  -6   2   3     2398.64     2332.82     47.77 o
  -5   2   3     2297.71     2206.47     47.76 o
  -4   2   3     1121.09     1078.88     30.55 o
  -3   2   3    13580.70    12454.78    112.57 o
  -2   2   3       27.40       33.32      1.38 o
 -16   3   3        2.56        1.43      1.32 o
 -15   3   3       77.28       99.39      4.59 o
 -14   3   3        6.97        8.54      2.12 o
 -13   3   3       29.75       33.09      2.01 o
 -12   3   3       44.52       56.78      2.35 o
 -11   3   3        4.59        6.59      1.32 o
 -10   3   3       65.08       75.94      3.21 o
  -9   3   3       32.36       27.93      1.95 o
  -8   3   3      998.81     1044.32     26.54 o
  -7   3   3      347.90      420.42     18.20 o
  -6   3   3     1268.39     1477.81     36.28 o
  -5   3   3     2537.06     2638.58     50.76 o
  -4   3   3     2016.20     1989.80     45.40 o
  -3   3   3      702.72      691.43     25.85 o
  -2   3   3      416.58      399.73     19.20 o
 -15   4   3      198.10      279.79      7.52 o
 -14   4   3       32.38       42.84      3.33 o
 -13   4   3        9.68       13.02      1.89 o
 -12   4   3       97.95      126.36      4.82 o
 -11   4   3        8.14        8.20      1.43 o
 -10   4   3      512.01      637.17     15.05 o
  -9   4   3      299.63      294.92     11.59 o
  -8   4   3      101.34      113.52      4.24 o
  -7   4   3        0.59        0.57      0.75 o
  -6   4   3     1951.36     2026.68     39.71 o
  -5   4   3     4491.59     4662.71     63.15 o
  -4   4   3     1109.08     1229.28     33.20 o
  -3   4   3      745.10      713.96     26.24 o
  -2   4   3        3.86        2.58      0.92 o
 -15   5   3       16.06       21.68      2.75 o
 -14   5   3       13.23       17.43      2.29 o
 -13   5   3       13.66       17.66      2.35 o
 -12   5   3        2.41        4.07      1.43 o
 -11   5   3       60.82       76.68      2.70 o
 -10   5   3        3.57        6.88      1.32 o
  -9   5   3      453.96      529.73     13.78 o
  -8   5   3       35.27       39.63      2.12 o
  -7   5   3       51.77       51.56      2.29 o
  -6   5   3      200.48      211.35      8.03 o
  -5   5   3      646.97      720.31     22.53 o
  -4   5   3        0.87        1.43      0.63 o
  -3   5   3      417.38      425.66     18.44 o
  -2   5   3       55.71       55.12      2.47 o
 -14   6   3       35.30       56.20      3.73 o
 -13   6   3       36.62       54.48      3.56 o
 -12   6   3        2.36        4.70      2.29 o
 -11   6   3        3.78        3.33      1.78 o
 -10   6   3        1.03        1.78      0.97 o
  -9   6   3      122.13      122.64      5.85 o
  -8   6   3      567.95      688.77     14.88 o
  -7   6   3      292.01      371.52     12.23 o
  -6   6   3       53.30       54.37      2.41 o
  -5   6   3      128.78      159.54      6.20 o
  -4   6   3      199.93      229.08      8.21 o
  -3   6   3      265.17      292.90     13.60 o
  -2   6   3        0.87       -0.29      0.86 o
  -1   6   3      395.41      407.79     16.31 o
 -13   7   3        9.14       12.27      2.70 o
 -12   7   3        9.80       17.49      2.58 o
 -11   7   3        4.87       11.30      2.35 o
 -10   7   3       35.29       70.42      3.50 o
  -9   7   3       10.14       11.87      1.49 o
  -8   7   3       50.78       85.11      3.15 o
  -7   7   3      591.44      801.99     14.25 o
  -6   7   3      130.39      174.39      7.92 o
  -5   7   3       88.41      118.27      4.42 o
  -4   7   3        2.14        5.16      1.38 o
  -3   7   3       21.52       23.80      1.78 o
  -2   7   3      217.06      264.82     11.02 o
  -1   7   3      285.66      313.15     12.17 o
   0   7   3       63.29       74.22      3.44 o
   1   7   3        8.77        9.92      1.38 o
   4   7   3      106.19       91.72      3.61 o
   5   7   3       20.36       17.32      1.66 o
   6   7   3       96.08       51.34      2.64 o
   7   7   3       62.49       32.75      3.04 o
   8   7   3       16.96        4.24      2.18 o
   9   7   3       20.15        6.25      1.95 o
  10   7   3        3.39        1.38      1.32 o
 -12   8   3        5.15       11.58      2.29 o
 -11   8   3       65.01       84.48      4.47 o
 -10   8   3        8.99       10.61      2.75 o
  -9   8   3       75.66      107.37      4.36 o
  -8   8   3       26.95       35.78      3.21 o
  -7   8   3        2.39        7.97      1.43 o
  -6   8   3       78.45      103.58      4.82 o
  -5   8   3       44.35       63.66      2.52 o
  -4   8   3       85.07      135.25      6.02 o
  -3   8   3       88.25      115.29      5.85 o
  -2   8   3        0.49        2.41      1.03 o
  -1   8   3        0.65       -0.11      0.92 o
   1   8   3        6.68        3.78      1.55 o
   4   8   3       79.09       71.64      2.64 o
   5   8   3       46.74       36.07      2.92 o
   6   8   3       36.10       22.25      2.47 o
   7   8   3       12.76        2.12      1.84 o
   8   8   3        1.82        1.32      1.20 o
 -10   9   3       17.77       34.87      3.38 o
  -9   9   3       32.18       50.29      3.73 o
  -8   9   3       31.89       49.38      3.38 o
  -7   9   3       21.91       34.52      2.81 o
  -6   9   3        1.89        1.78      1.32 o
  -5   9   3       42.74       76.50      3.84 o
  -4   9   3        1.20        0.40      0.97 o
  -3   9   3       86.68      139.09      4.82 o
  -2   9   3       38.85       60.39      2.29 o
  -1   9   3        5.91        6.59      1.78 o
   0   9   3       60.24       79.26      2.64 o
   1   9   3        0.95        0.92      1.32 o
   2   9   3        1.01        0.69      1.32 o
   3   9   3        7.90        0.00      1.95 o
   4   9   3       26.51       25.06      2.47 o
   5   9   3        5.61        0.06      1.32 o
   6   9   3        4.32        2.92      1.55 o
   7   9   3        0.58       -0.40      1.26 o
   8   9   3        0.10        0.40      1.03 o
  -8  10   3        0.31        0.63      0.97 o
  -7  10   3        9.58       19.67      2.58 o
  -6  10   3        1.69        0.52      1.15 o
  -5  10   3       10.28       16.11      2.18 o
  -4  10   3       29.73       49.78      3.73 o
  -3  10   3        7.60       15.77      2.18 o
  -2  10   3       78.07      121.25      4.93 o
  -1  10   3       48.45       83.90      4.24 o
   0  10   3       19.22       28.56      2.58 o
   1  10   3       63.32       81.84      4.30 o
   2  10   3        9.11        8.03      2.24 o
   3  10   3        2.99        1.03      1.38 o
   4  10   3        2.00       -0.40      0.92 o
   5  10   3        2.33       -0.40      1.03 o
  -4  11   3        1.07        0.17      1.20 o
  -3  11   3        0.74        0.34      1.26 o
  -2  11   3        3.24        4.07      2.24 o
  -1  11   3        1.83        1.61      1.49 o
   0  11   3        0.24        0.40      1.38 o
   1  11   3        2.77        2.01      1.83 o
   2  11   3        2.70        0.63      1.38 o
 -16   0   4      146.18      129.07      5.22 o
 -15   0   4      235.58      189.63      5.62 o
 -14   0   4      172.40      144.28      4.76 o
 -13   0   4       92.64       88.16      4.42 o
 -12   0   4      114.56       99.41      3.84 o
 -11   0   4      637.25      484.29     14.25 o
 -10   0   4      296.48      252.29     11.88 o
  -9   0   4     3713.42     3425.17     47.87 o
  -8   0   4     4811.59     4379.64     60.57 o
  -7   0   4     1421.48     1212.73     33.66 o
  -6   0   4     1624.05     1523.38     38.81 o
  -5   0   4      665.44      658.55     25.85 o
  -4   0   4     1581.58     1513.62     36.86 o
   1   0   4      740.83      663.48     25.12 o
   2   0   4     2433.23     2679.85     51.34 o
   3   0   4     1467.52     1539.18     37.61 o
   4   0   4        6.98        9.18      0.97 o
   5   0   4      895.54      938.77     26.24 o
   6   0   4       13.08        9.40      1.26 o
   7   0   4       22.27       19.56      1.49 o
   8   0   4      183.09      187.45      8.09 o
   9   0   4       20.27       16.40      1.43 o
  10   0   4       11.32        6.77      1.20 o
  11   0   4       65.24       53.68      3.10 o
  12   0   4        6.53        1.83      1.26 o
  13   0   4        0.84        0.97      1.09 o
 -16   1   4       51.79       42.28      7.86 o
 -15   1   4       18.00       10.31      1.67 o
 -14   1   4       32.96       34.29      4.56 o
 -13   1   4      346.77      272.01     23.65 o
 -12   1   4      146.18      115.02     10.93 o
 -11   1   4      121.87      103.51      3.03 o
 -10   1   4      695.91      643.62     29.98 o
  -9   1   4      247.69      198.17      5.44 o
  -8   1   4      796.53      753.89     59.98 o
  -7   1   4      217.91      197.41      6.37 o
  -6   1   4       11.92        7.54      0.65 o
  -5   1   4       41.38       50.75      1.68 o
  -4   1   4     2305.77     2200.44     68.45 o
  -3   1   4        1.29        0.24      0.42 o
  -2   1   4       92.87      100.13      4.42 o
  -1   1   4      408.62      399.54     19.09 o
   0   1   4      565.28      550.67     22.05 o
   1   1   4      358.81      389.55     33.16 o
   2   1   4      437.86      529.07     19.63 o
   3   1   4        0.49        0.30      0.38 o
   4   1   4      182.32      231.63     30.79 o
   5   1   4      595.76      578.18     55.07 o
   6   1   4       17.05       26.67      1.84 o
   7   1   4       30.84       34.38      4.67 o
   8   1   4      142.61      120.42     22.46 o
   9   1   4       38.37       31.71      6.19 o
  10   1   4      226.52      169.40     34.89 o
  11   1   4       42.34       27.86      6.77 o
  12   1   4        2.32        0.65      0.88 o
  13   1   4       76.29       39.11     17.26 o
 -16   2   4        0.21        0.46      1.15 o
 -15   2   4       18.64       18.87      2.81 o
 -14   2   4        2.94        1.55      1.32 o
 -13   2   4      266.87      271.03      6.94 o
 -12   2   4      220.47      199.22      7.34 o
 -11   2   4      357.25      338.47     11.19 o
 -10   2   4      590.00      603.20     16.61 o
  -9   2   4      296.36      241.33     12.97 o
  -8   2   4       34.58       38.54      1.78 o
  -7   2   4     1427.65     1533.38     36.13 o
  -6   2   4      823.16      794.60     27.18 o
  -5   2   4       39.34       30.17      1.49 o
  -4   2   4     1088.19      824.96     29.55 o
  -2   2   4        5.61        1.43      0.86 o
   1   2   4     3019.38     3057.32     55.29 o
   2   2   4      297.32      360.73     12.81 o
   3   2   4       16.57       17.78      1.26 o
   4   2   4     1240.91     1074.50     29.23 o
   5   2   4       26.69       17.78      1.49 o
   6   2   4       34.31       22.60      1.66 o
   7   2   4        2.33        0.75      0.86 o
   8   2   4       51.50       40.43      2.01 o
   9   2   4       61.27       43.87      2.12 o
  10   2   4       79.09       40.32      2.01 o
  11   2   4       23.60        8.49      2.01 o
  12   2   4        1.75        0.34      0.97 o
  13   2   4       12.19        1.55      1.55 o
 -16   3   4        0.81       -0.63      1.20 o
 -15   3   4        1.14        0.75      1.20 o
 -14   3   4       55.41       58.04      3.15 o
 -13   3   4       27.10       28.67      1.72 o
 -12   3   4      274.13      284.99      7.92 o
 -11   3   4      546.21      542.10     12.92 o
 -10   3   4       70.03       74.62      3.15 o
  -9   3   4        3.31        2.81      0.97 o
  -8   3   4       55.64       53.34      2.24 o
  -7   3   4        7.43        0.75      0.75 o
  -6   3   4     1171.45     1056.09     30.15 o
  -5   3   4      937.97      795.66     26.61 o
  -4   3   4      483.93      402.80     20.69 o
  -3   3   4     1303.56     1122.97     35.05 o
  -2   3   4     2968.87     2778.29     52.80 o
   0   3   4        2.38        0.06      0.69 o
   1   3   4        0.31        0.46      0.69 o
   2   3   4     1883.96     1895.18     40.78 o
   3   3   4     2251.52     1839.65     38.10 o
   4   3   4       17.55       17.55      1.43 o
   5   3   4       40.43       30.40      1.72 o
   6   3   4      461.17      335.92     12.98 o
   7   3   4       11.30        7.57      1.26 o
   8   3   4      113.51       56.85      2.58 o
   9   3   4       29.35       13.82      1.32 o
  10   3   4        4.04        0.63      1.09 o
  12   3   4        9.46        0.00      1.03 o
 -15   4   4        0.00       -0.57      1.03 o
 -14   4   4       20.75       22.02      2.47 o
 -13   4   4        6.55        4.64      1.83 o
 -12   4   4        0.02       -0.23      0.80 o
 -11   4   4       24.15       18.06      1.61 o
 -10   4   4       45.83       51.90      2.47 o
  -9   4   4        6.81        3.15      1.26 o
  -8   4   4       82.66       86.44      3.67 o
  -7   4   4       88.27       92.35      4.02 o
  -6   4   4     1023.08     1044.36     27.70 o
  -5   4   4        3.27        1.15      0.80 o
  -4   4   4     1417.90     1289.33     32.72 o
  -3   4   4        2.81        2.06      0.75 o
  -2   4   4      180.15      153.81      6.71 o
  -1   4   4     1868.97     1772.84     39.39 o
   0   4   4        1.14        0.63      0.92 o
   1   4   4     3355.88     2857.94     48.23 o
   2   4   4      344.76      285.63     10.28 o
   3   4   4        5.53        7.11      1.03 o
   4   4   4      104.34       91.61      3.90 o
   5   4   4      416.19      273.74     12.46 o
   6   4   4      117.76       70.44      3.04 o
   7   4   4       97.92       55.07      2.58 o
   8   4   4      118.97       51.45      2.29 o
   9   4   4        5.43        1.95      1.03 o
  10   4   4        2.31        0.34      1.03 o
  11   4   4        3.75        1.20      1.32 o
  12   4   4       13.31        0.34      1.26 o
 -15   5   4        9.92       19.90      2.35 o
 -14   5   4        9.08       17.15      2.75 o
 -13   5   4        4.92        4.53      2.29 o
 -12   5   4        2.02        3.15      1.43 o
 -11   5   4       47.05       67.96      2.64 o
 -10   5   4       44.55       51.84      2.35 o
  -9   5   4      296.07      336.85     10.68 o
  -8   5   4       20.29       18.69      1.55 o
  -7   5   4       21.79       22.88      1.78 o
  -6   5   4        1.81        5.22      1.20 o
  -5   5   4      896.48      929.57     23.94 o
  -4   5   4      423.04      379.66     16.89 o
  -3   5   4       24.19       17.49      1.26 o
  -2   5   4        8.41        5.51      1.26 o
  -1   5   4      325.42      349.56     16.59 o
   1   5   4      448.95      430.93     17.63 o
   2   5   4      102.02      100.90      4.53 o
   3   5   4       16.52       17.32      1.49 o
   4   5   4        1.01        0.46      0.86 o
   5   5   4      162.05       97.13      3.73 o
   6   5   4       67.26       40.43      2.18 o
   7   5   4        6.70        3.56      1.09 o
   8   5   4       37.74       10.67      1.26 o
   9   5   4       33.28        9.86      1.66 o
  10   5   4       17.46        2.06      1.55 o
  11   5   4       12.54        1.26      1.49 o
 -14   6   4        6.98        8.49      1.95 o
 -13   6   4       25.37       47.25      3.44 o
 -12   6   4       41.52       41.86      2.87 o
 -11   6   4        0.08        0.00      0.80 o
 -10   6   4        0.10        0.63      0.97 o
  -9   6   4       91.78      124.18      5.62 o
  -8   6   4      321.21      381.47     10.91 o
  -7   6   4      110.31      131.53      4.70 o
  -6   6   4      187.70      201.40      9.47 o
  -5   6   4        0.77        0.23      0.80 o
  -4   6   4       16.63       13.94      1.43 o
  -3   6   4      660.87      733.06     20.23 o
  -2   6   4        5.43        5.85      1.32 o
  -1   6   4       13.71       16.86      1.49 o
   1   6   4        0.19       -0.23      0.63 o
   2   6   4       29.99       29.94      1.84 o
   3   6   4      285.50      236.18     10.33 o
   4   6   4       52.51       35.50      2.29 o
   5   6   4       81.47       47.43      2.29 o
   6   6   4      119.87       58.45      2.64 o
   7   6   4        9.31        5.33      0.97 o
   8   6   4       19.97        3.67      2.01 o
   9   6   4        5.80        3.15      1.55 o
  10   6   4        0.00        0.63      0.86 o
  11   6   4        2.57        0.11      0.97 o
 -13   7   4        2.96        3.27      1.66 o
 -12   7   4       11.94        7.80      2.18 o
 -11   7   4        0.11       -0.34      0.86 o
 -10   7   4        1.47        1.09      1.09 o
  -9   7   4        0.89        1.89      1.03 o
  -8   7   4        0.01       -0.34      0.80 o
  -7   7   4       51.78       71.34      2.81 o
  -6   7   4       87.82       92.52      3.50 o
  -5   7   4       58.08       60.39      2.70 o
  -4   7   4       10.35       12.73      1.66 o
  -3   7   4        3.08        7.17      1.55 o
  -2   7   4       86.84       86.50      3.61 o
  -1   7   4       19.55       18.12      1.49 o
   0   7   4       23.88       23.80      1.78 o
   2   7   4        1.64       -0.86      1.38 o
   3   7   4        0.24        1.38      1.15 o
   4   7   4       36.05       25.86      1.84 o
   5   7   4       76.51       46.63      2.01 o
   6   7   4       15.33        7.11      1.84 o
   7   7   4       19.64        3.61      2.12 o
   9   7   4       17.28        1.09      1.72 o
  10   7   4        0.03       -0.46      0.80 o
 -12   8   4        3.60        1.43      1.15 o
 -11   8   4      142.26      208.39      6.65 o
 -10   8   4       28.93       34.58      3.10 o
  -9   8   4        6.39        5.45      2.29 o
  -8   8   4       15.52       20.19      2.41 o
  -7   8   4        0.00        0.52      1.03 o
  -6   8   4       10.82       11.35      1.72 o
  -5   8   4       61.54       82.53      2.92 o
  -4   8   4        0.64        0.57      1.09 o
  -3   8   4       53.16       84.82      3.15 o
  -2   8   4      191.70      234.32      7.80 o
  -1   8   4      103.72      130.72      5.97 o
   0   8   4        7.47        3.56      1.84 o
   3   8   4       46.21       45.25      2.12 o
   4   8   4       15.92        8.32      2.29 o
   5   8   4        0.66        1.20      0.97 o
   6   8   4       11.13        6.71      1.66 o
   7   8   4        1.71       -0.29      1.09 o
   8   8   4       21.32        3.44      1.95 o
 -10   9   4       39.52       63.37      4.01 o
  -9   9   4       35.38       66.41      4.30 o
  -8   9   4        1.40        0.29      1.03 o
  -7   9   4       27.78       36.36      2.87 o
  -6   9   4       14.96       20.82      2.81 o
  -5   9   4        4.12        5.10      1.72 o
  -4   9   4       41.69       52.59      3.15 o
  -3   9   4       11.42       17.83      2.24 o
  -2   9   4       27.07       39.74      2.75 o
  -1   9   4      231.27      322.92      7.29 o
   0   9   4        0.18       -1.09      1.09 o
   1   9   4        0.18        0.11      1.15 o
   3   9   4      118.79      107.20      4.88 o
   4   9   4        7.76        1.78      1.84 o
   5   9   4        0.35        0.00      0.97 o
   6   9   4        5.83        0.57      1.20 o
   7   9   4        0.00       -0.63      1.15 o
  -8  10   4        1.15        9.40      2.29 o
  -7  10   4        2.04        2.58      1.72 o
  -6  10   4       18.46       36.24      3.33 o
  -5  10   4        3.00        4.13      1.72 o
  -4  10   4        6.77        9.63      2.29 o
  -3  10   4       40.02       56.03      3.90 o
  -2  10   4        1.49        1.49      1.32 o
  -1  10   4      111.03      155.50      5.79 o
   0  10   4        1.72        0.63      1.38 o
   2  10   4        9.74       -0.23      2.12 o
   3  10   4       14.06        5.33      2.52 o
   4  10   4        6.83        1.20      1.55 o
  -3  11   4       18.63       29.76      3.10 o
  -2  11   4        0.41        1.78      1.55 o
  -1  11   4        0.94       -0.23      1.32 o
   0  11   4       20.63       28.96      3.21 o
 -16   1   5       42.74       31.03      2.55 o
 -15   1   5       91.34       82.15      6.40 o
 -14   1   5        5.91        3.42      1.61 o
 -13   1   5      147.68      126.98      7.66 o
 -12   1   5       44.18       36.00      2.15 o
 -11   1   5        0.65        1.22      0.67 o
 -10   1   5      325.03      366.99     10.17 o
  -9   1   5      339.40      317.91     10.74 o
  -8   1   5      140.17      133.22      3.91 o
  -7   1   5     2402.32     2290.54     47.67 o
  -6   1   5        0.13        1.10      0.64 o
  -5   1   5      803.52      778.13     29.49 o
  -4   1   5      152.35      165.18      7.12 o
  -3   1   5       85.35       86.23      2.70 o
  -2   1   5        4.31       -0.72      0.95 o
  -1   1   5      591.51      549.01     26.70 o
   0   1   5      312.18      337.71     12.12 o
   1   1   5      172.47      213.68      8.90 o
   2   1   5      708.78      727.61     27.22 o
   3   1   5      405.16      620.26     50.81 o
   4   1   5      253.80      304.20     17.42 o
   5   1   5        5.22        9.41      1.55 o
   6   1   5        0.14       -0.20      0.45 o
   7   1   5      186.60      180.35     37.72 o
   8   1   5       16.12       11.65      1.29 o
   9   1   5        0.34       -0.23      0.61 o
  10   1   5      119.62       69.23     21.19 o
  11   1   5        1.76        0.97      0.73 o
  12   1   5        0.03        0.26      0.73 o
 -16   2   5        1.80        1.09      1.26 o
 -15   2   5        3.47        1.89      1.49 o
 -14   2   5       49.51       48.23      2.98 o
 -13   2   5       49.69       50.81      2.35 o
 -12   2   5      175.38      170.80      6.88 o
 -11   2   5       88.13       73.19      3.04 o
 -10   2   5      287.25      252.09     10.96 o
  -9   2   5       83.14       85.29      4.02 o
  -8   2   5      199.47      156.90      6.26 o
  -7   2   5      772.60      749.53     24.57 o
  -6   2   5      460.47      414.67     12.35 o
  -4   2   5        1.46        0.75      0.75 o
   1   2   5      103.36      118.93      4.65 o
   2   2   5     1491.38     1531.55     36.66 o
   3   2   5        0.07        0.52      0.63 o
   4   2   5       21.91       17.55      1.49 o
   5   2   5       38.48       40.15      2.01 o
   6   2   5        0.61       -0.06      0.92 o
   7   2   5        5.34        3.73      1.03 o
   8   2   5        7.41        7.11      1.15 o
   9   2   5        2.53        0.46      0.86 o
  10   2   5        0.96       -0.29      0.86 o
  11   2   5        0.59        0.11      1.03 o
 -16   3   5       57.14       57.81      4.01 o
 -15   3   5        6.12        5.10      2.12 o
 -14   3   5       17.46       23.17      2.58 o
 -13   3   5       18.45       23.05      1.72 o
 -12   3   5      111.47      118.91      5.79 o
 -11   3   5        0.38        1.32      1.03 o
 -10   3   5      323.66      326.56     12.00 o
  -9   3   5      116.44      143.01      5.74 o
  -8   3   5       71.09       77.95      3.38 o
  -7   3   5      633.33      703.24     23.80 o
  -6   3   5      205.33      229.40      8.72 o
  -5   3   5       26.80       30.40      1.61 o
  -4   3   5      107.88      117.04      4.02 o
  -2   3   5       29.11       20.76      1.38 o
   1   3   5      138.01      146.66      6.60 o
   2   3   5       17.24        8.60      1.15 o
   3   3   5       51.61       46.92      2.52 o
   4   3   5       10.41        9.81      1.43 o
   5   3   5      348.06      240.72     10.79 o
   6   3   5        0.91        0.75      0.80 o
   7   3   5      242.06      126.13      4.59 o
   9   3   5       25.76       12.39      1.95 o
  11   3   5        0.55       -0.06      1.03 o
 -16   4   5       84.29      115.91      5.39 o
 -15   4   5      127.62      149.77      5.68 o
 -14   4   5       26.93       30.74      2.64 o
 -13   4   5       70.56       82.76      3.90 o
 -12   4   5       56.88       78.57      2.75 o
 -11   4   5       77.09       75.48      3.04 o
 -10   4   5      191.47      212.98      8.78 o
  -9   4   5        3.42        1.83      1.03 o
  -8   4   5       44.62       42.55      2.12 o
  -7   4   5      223.77      178.42      6.77 o
  -6   4   5      707.88      654.46     21.45 o
  -5   4   5       55.27       49.33      2.12 o
  -4   4   5      282.63      301.87     10.91 o
  -3   4   5      265.71      267.92     10.10 o
  -2   4   5      729.02      697.18     24.79 o
  -1   4   5        4.04       -0.69      0.69 o
   1   4   5      104.61       76.87      3.50 o
   2   4   5      619.19      475.23     18.11 o
   3   4   5       58.20       42.16      2.12 o
   4   4   5       12.35        9.06      1.32 o
   5   4   5      346.77      210.34      9.70 o
   6   4   5       15.99       12.79      1.49 o
   7   4   5       46.09       24.72      1.78 o
   8   4   5        4.61        1.78      1.03 o
  10   4   5        0.63       -0.57      0.92 o
 -15   5   5        2.02        1.20      1.15 o
 -14   5   5      131.37      171.39      6.14 o
 -13   5   5       40.19       44.96      3.04 o
 -12   5   5       53.07       67.39      3.44 o
 -11   5   5        1.33        0.63      0.92 o
 -10   5   5      101.94      118.45      5.51 o
  -9   5   5      311.38      369.69     11.54 o
  -8   5   5      314.71      311.28     11.08 o
  -7   5   5      170.25      196.68      7.00 o
  -6   5   5      388.18      399.24     15.33 o
  -5   5   5     1948.29     2014.90     34.36 o
  -4   5   5       58.41       53.05      2.47 o
  -3   5   5       53.33       34.24      1.89 o
  -2   5   5       26.99       20.59      1.55 o
  -1   5   5      900.17      833.31     23.53 o
   0   5   5      728.30      680.94     20.64 o
   1   5   5        4.35        7.17      1.09 o
   2   5   5      120.64       91.96      4.02 o
   3   5   5      825.35      568.61     16.33 o
   4   5   5       10.29        7.23      1.38 o
   5   5   5      441.80      221.00      8.56 o
   6   5   5       11.15        4.42      1.03 o
   8   5   5        6.11        0.97      0.97 o
  11   5   5        0.19       -0.40      0.97 o
 -14   6   5       77.85      116.89      4.99 o
 -13   6   5       21.65       26.55      2.81 o
 -12   6   5        0.41        0.17      1.03 o
 -11   6   5       45.70       61.19      3.50 o
 -10   6   5       70.81       71.69      2.70 o
  -9   6   5      235.90      235.66      7.63 o
  -8   6   5      180.95      224.39      8.32 o
  -7   6   5      414.31      460.41     12.40 o
  -6   6   5      166.72      193.75      8.61 o
  -5   6   5     1032.24     1084.72     21.81 o
  -4   6   5      169.96      184.92      6.31 o
  -3   6   5       73.51       82.54      3.44 o
  -2   6   5      455.48      480.64     15.62 o
  -1   6   5        0.01       -0.40      0.57 o
   1   6   5       19.21       18.35      1.55 o
   2   6   5      267.03      210.97      9.41 o
   3   6   5      207.67      128.99      4.82 o
   4   6   5       21.67       10.38      1.43 o
   6   6   5        1.48        1.38      0.92 o
   7   6   5       21.67        7.05      1.66 o
   8   6   5        2.46        0.23      0.97 o
   9   6   5       16.05        1.49      1.49 o
  10   6   5        2.56        0.23      1.15 o
 -13   7   5        2.60        1.95      1.89 o
 -12   7   5      129.03      206.96      6.65 o
 -11   7   5        7.89       11.64      2.52 o
 -10   7   5      115.54      138.64      5.05 o
  -9   7   5      101.67      131.18      4.76 o
  -8   7   5       76.40       90.96      4.47 o
  -7   7   5      539.21      635.29     11.89 o
  -6   7   5       19.88       23.23      1.84 o
  -5   7   5      139.50      150.93      7.11 o
  -4   7   5      316.01      400.81     11.31 o
  -3   7   5      350.02      424.79     11.88 o
  -2   7   5       41.99       41.98      2.41 o
  -1   7   5      213.87      245.41      9.18 o
   3   7   5       83.40       61.43      2.75 o
   4   7   5        2.43        5.05      1.20 o
   6   7   5        1.02       -0.52      0.69 o
   8   7   5        0.31        0.23      1.03 o
   9   7   5        6.63       -0.06      0.92 o
 -12   8   5        0.01        0.17      1.26 o
 -11   8   5       27.51       29.71      3.56 o
 -10   8   5        0.00       -0.29      0.86 o
  -9   8   5      135.84      180.63      5.91 o
  -8   8   5       16.82       19.96      2.29 o
  -7   8   5       14.64       27.70      2.47 o
  -6   8   5       18.53       26.49      1.61 o
  -5   8   5       35.04       46.85      2.12 o
  -4   8   5      119.53      149.77      5.68 o
  -3   8   5      179.02      262.01      7.57 o
  -2   8   5      208.58      285.79      7.75 o
  -1   8   5       52.40       64.00      2.41 o
   1   8   5        0.02        0.00      1.03 o
   2   8   5       11.03        4.47      1.32 o
   3   8   5      120.38       87.19      4.24 o
   4   8   5       25.97       12.16      2.18 o
   5   8   5        2.64       -0.29      0.97 o
   6   8   5        6.30        1.72      1.03 o
 -10   9   5        0.72       -0.34      1.15 o
  -9   9   5       76.68      120.50      5.33 o
  -8   9   5        3.12        3.10      1.72 o
  -7   9   5       21.16       29.36      2.70 o
  -6   9   5        1.57        2.92      1.26 o
  -5   9   5       11.40       17.55      2.24 o
  -4   9   5        4.84       11.24      2.29 o
  -3   9   5       22.37       25.00      2.87 o
  -2   9   5       35.72       51.15      3.33 o
  -1   9   5        0.02        1.95      1.26 o
   0   9   5        0.01        0.92      1.20 o
   1   9   5        0.03       -0.11      1.20 o
   2   9   5        0.61        2.01      1.43 o
   3   9   5        0.34       -0.80      1.20 o
   4   9   5       18.03        9.00      2.70 o
   5   9   5        0.01       -0.34      0.97 o
   6   9   5        2.99        1.09      1.09 o
  -7  10   5        4.83        3.50      2.52 o
  -6  10   5        0.16        0.23      0.80 o
  -5  10   5        6.28        8.89      2.35 o
  -4  10   5        0.45        1.38      1.43 o
  -3  10   5        0.81        0.17      1.03 o
  -2  10   5       14.88       21.62      3.21 o
  -1  10   5       58.84       90.90      4.53 o
   0  10   5       36.01       50.92      3.56 o
   2  10   5        1.87       -0.92      1.61 o
   3  10   5        0.04       -0.57      0.97 o
 -17   0   6        6.42        9.00      2.35 o
 -16   0   6       85.14      122.05      4.76 o
 -15   0   6       25.11       22.25      2.58 o
 -14   0   6       22.68       26.38      2.47 o
 -13   0   6      367.33      411.74      9.01 o
 -12   0   6      233.56      223.73      8.21 o
 -11   0   6      175.62      147.51      5.39 o
 -10   0   6      682.18      706.84     18.74 o
  -9   0   6      152.93      125.71      4.99 o
  -8   0   6      700.46      624.30     20.99 o
  -7   0   6      544.91      568.10     21.27 o
  -6   0   6        1.71        4.59      1.09 o
  -5   0   6      830.34      878.87     28.44 o
  -4   0   6      114.08      118.31      5.39 o
  -3   0   6     6762.12     7358.01     85.08 o
  -2   0   6      812.44      967.82     30.98 o
  -1   0   6      669.07      722.43     26.52 o
   0   0   6      149.12      192.47      8.55 o
   1   0   6      682.13      899.10     27.90 o
   2   0   6      196.73      276.39     10.33 o
   3   0   6      150.23      163.06      6.83 o
   4   0   6       10.14       16.23      1.38 o
   5   0   6       55.63       66.07      2.98 o
   6   0   6       54.74       79.89      3.33 o
   7   0   6        2.39        5.50      1.55 o
   8   0   6       38.79       63.66      2.47 o
   9   0   6      234.62      395.16      7.92 o
  10   0   6       74.80      113.27      4.36 o
 -17   1   6        2.23        0.99      0.80 o
 -16   1   6        3.09        3.74      1.37 o
 -15   1   6      119.45      126.30      8.80 o
 -14   1   6        2.19        3.14      1.13 o
 -13   1   6      530.83      549.45      7.33 o
 -12   1   6       56.87       60.78      1.86 o
 -11   1   6        1.66        1.21      0.89 o
 -10   1   6     1663.87     1773.56     20.14 o
  -9   1   6       11.18       15.24      1.40 o
  -8   1   6        0.03        0.01      0.42 o
  -7   1   6        5.35        7.11      0.79 o
  -6   1   6       25.50       23.79      1.01 o
  -5   1   6      536.37      523.53     24.84 o
  -4   1   6      860.46     1036.95     26.09 o
  -3   1   6      297.10      304.53     19.64 o
  -2   1   6     1043.18     1235.96     61.88 o
  -1   1   6      199.89      185.56      8.55 o
   0   1   6        0.50       -0.16      0.41 o
   1   1   6        0.10        0.19      0.42 o
   2   1   6      388.07      565.02     42.39 o
   3   1   6       30.83       41.53      1.38 o
   4   1   6      537.56      814.32     26.23 o
   5   1   6       30.15       41.48      3.73 o
   6   1   6      186.25      263.37     22.49 o
   7   1   6      238.54      347.19     38.65 o
   8   1   6       79.83      140.86     15.08 o
   9   1   6       52.52       85.20     15.40 o
  10   1   6       37.25       54.44      6.25 o
  11   1   6       30.85       63.90     13.02 o
 -16   2   6        0.06       -0.11      0.80 o
 -15   2   6       21.84       34.24      2.81 o
 -14   2   6        4.98        4.13      1.89 o
 -13   2   6        8.90       11.35      1.32 o
 -12   2   6       59.45       62.51      2.58 o
 -11   2   6       11.06       10.26      1.49 o
 -10   2   6      456.89      451.56     14.01 o
  -9   2   6      793.06      731.32     20.01 o
  -8   2   6        7.33        4.42      0.97 o
  -7   2   6       20.13       18.52      1.38 o
  -6   2   6      121.78      110.67      5.16 o
  -5   2   6       93.87       92.93      4.65 o
  -4   2   6     1071.73     1080.91     30.95 o
  -3   2   6        3.65        0.29      0.63 o
  -2   2   6       70.17       67.29      2.93 o
  -1   2   6     3935.67     4174.35     60.20 o
   0   2   6      209.24      229.70      8.95 o
   1   2   6      231.19      346.00     16.82 o
   2   2   6      486.35      615.79     21.32 o
   3   2   6       37.85       44.39      2.06 o
   4   2   6       10.06       14.51      1.32 o
   5   2   6        6.44        8.31      1.32 o
   6   2   6        0.28        1.15      0.80 o
   7   2   6       44.84       45.88      2.06 o
   8   2   6      130.58      162.57      5.33 o
   9   2   6       65.59       88.21      3.79 o
  10   2   6        7.18        7.91      2.24 o
  11   2   6        7.40        9.86      1.89 o
 -16   3   6       57.60       64.58      3.73 o
 -15   3   6       13.97       10.15      1.89 o
 -14   3   6        4.77        1.49      1.15 o
 -13   3   6        5.40        5.91      1.26 o
 -12   3   6      324.22      319.52      8.26 o
 -11   3   6      467.16      455.70     11.14 o
 -10   3   6        0.13       -0.34      0.63 o
  -9   3   6       14.77       10.90      1.38 o
  -8   3   6     1337.13     1224.00     25.58 o
  -7   3   6        2.95        4.53      1.09 o
  -6   3   6       36.69       21.85      1.55 o
  -5   3   6       32.08       28.56      1.72 o
  -4   3   6      203.44      162.54      6.83 o
  -3   3   6      565.94      577.08     21.50 o
  -2   3   6      253.90      207.29      8.21 o
  -1   3   6       93.58      110.54      5.11 o
   0   3   6     2233.71     2499.20     42.53 o
   1   3   6      153.12      148.15      6.60 o
   2   3   6       74.74       75.89      3.33 o
   3   3   6       61.09       89.02      3.79 o
   4   3   6        1.63        3.96      1.03 o
   5   3   6        3.20        3.15      1.09 o
   6   3   6      168.84      204.24      7.75 o
   7   3   6       34.95       40.55      2.12 o
   8   3   6        1.40        1.15      1.15 o
   9   3   6       47.63       52.36      3.33 o
  10   3   6       13.10       17.09      2.47 o
  11   3   6       12.58       17.15      2.70 o
 -16   4   6        2.81        2.35      1.66 o
 -15   4   6       12.01       22.19      2.52 o
 -14   4   6        0.05        0.00      0.97 o
 -13   4   6       26.19       26.67      2.58 o
 -12   4   6        4.28        3.10      0.97 o
 -11   4   6       44.79       47.72      2.29 o
 -10   4   6      206.02      189.23      7.52 o
  -9   4   6        1.79        2.01      0.86 o
  -8   4   6      258.93      225.04     10.56 o
  -7   4   6       34.03       32.29      1.95 o
  -6   4   6      492.43      458.36     16.60 o
  -5   4   6      401.13      371.34     15.22 o
  -4   4   6      128.57      133.27      5.57 o
  -3   4   6       81.59       78.70      3.61 o
  -2   4   6        2.06        2.75      1.03 o
  -1   4   6     1427.20     1520.08     32.46 o
   0   4   6       52.27       64.12      3.04 o
   1   4   6      674.82      810.34     22.02 o
   2   4   6      121.85      121.68      4.99 o
   3   4   6        0.02       -0.06      0.80 o
   4   4   6      108.08      127.69      4.82 o
   5   4   6        8.56       13.53      1.55 o
   6   4   6        0.38        0.97      0.97 o
   7   4   6       28.66       28.33      1.72 o
   8   4   6       20.45       11.35      2.58 o
   9   4   6       32.22       27.18      2.81 o
  10   4   6        0.09        1.66      1.26 o
 -15   5   6        7.11        5.79      2.52 o
 -14   5   6        0.07        1.83      1.26 o
 -13   5   6       15.33       15.77      2.35 o
 -12   5   6       27.44       17.72      2.18 o
 -11   5   6        0.08        0.17      0.80 o
 -10   5   6       26.05       22.31      1.72 o
  -9   5   6      179.72      178.60      7.52 o
  -8   5   6       96.64       82.54      3.21 o
  -7   5   6      163.77      151.98      5.62 o
  -6   5   6      126.36       94.14      4.30 o
  -5   5   6       56.89       54.60      2.64 o
  -4   5   6      447.73      417.37     14.76 o
  -3   5   6       43.00       42.33      2.06 o
  -2   5   6      358.68      361.55     14.24 o
  -1   5   6        0.88       -0.80      0.92 o
   1   5   6       75.09       63.84      3.04 o
   2   5   6        6.49        3.67      1.20 o
   3   5   6        2.76        3.38      1.09 o
   4   5   6       30.71       13.99      1.66 o
   5   5   6       28.51       10.09      1.49 o
   6   5   6       40.04       12.44      1.43 o
   8   5   6        3.37        2.24      1.32 o
   9   5   6       34.52       31.54      3.15 o
  10   5   6       11.57        5.45      2.24 o
 -14   6   6       23.84       32.80      2.81 o
 -13   6   6        9.57       10.95      2.18 o
 -12   6   6       15.09       15.83      2.06 o
 -11   6   6        0.33       -0.80      0.86 o
 -10   6   6       13.61       12.16      1.32 o
  -9   6   6       76.64       76.00      2.98 o
  -8   6   6       35.16       32.12      1.84 o
  -7   6   6       40.86       32.57      2.12 o
  -6   6   6       96.33       90.46      3.67 o
  -5   6   6       10.44       11.12      1.38 o
  -4   6   6      112.22       94.25      3.50 o
  -3   6   6       96.73       97.17      3.50 o
  -2   6   6        5.29        2.29      1.38 o
  -1   6   6       13.07       12.10      1.49 o
   0   6   6        2.07        1.95      1.20 o
   1   6   6        1.70        1.38      1.03 o
   2   6   6       12.50        8.43      1.61 o
   3   6   6        6.60        4.24      1.38 o
   4   6   6        0.36       -0.80      0.92 o
   5   6   6       12.13        3.33      1.15 o
   9   6   6        0.04        0.86      1.09 o
 -13   7   6        2.54        3.73      1.61 o
 -12   7   6       45.32       39.23      3.10 o
 -11   7   6        0.50        0.57      0.75 o
 -10   7   6        0.69        0.06      1.15 o
  -9   7   6        9.77       10.09      1.72 o
  -8   7   6       50.62       41.81      2.18 o
  -7   7   6       21.37       19.73      1.66 o
  -6   7   6        7.67        6.71      1.26 o
  -5   7   6       46.92       35.84      2.18 o
  -4   7   6      124.75       93.33      3.38 o
  -3   7   6      466.77      382.42     10.45 o
  -2   7   6      101.52       97.45      3.44 o
  -1   7   6        0.89        2.12      1.09 o
   1   7   6       34.04       32.75      1.89 o
   2   7   6       50.75       35.44      2.06 o
   3   7   6        5.49        2.58      1.09 o
   4   7   6       17.17        4.93      1.78 o
   5   7   6        0.06        0.29      1.03 o
   6   7   6        8.50        1.38      1.49 o
   7   7   6        1.12       -1.03      1.03 o
   8   7   6       10.63        3.27      1.61 o
 -12   8   6       13.99        7.57      2.87 o
 -11   8   6       53.01       50.07      3.50 o
 -10   8   6       37.08       28.85      2.87 o
  -9   8   6        0.15        0.52      0.97 o
  -8   8   6      134.96      117.08      4.88 o
  -7   8   6       10.39       10.21      2.18 o
  -6   8   6        7.42       10.32      1.61 o
  -5   8   6        3.21        1.38      0.80 o
  -4   8   6       10.63       12.04      1.61 o
  -3   8   6       10.54        8.20      1.38 o
  -2   8   6      119.16       98.83      4.88 o
  -1   8   6      196.29      233.33      6.83 o
   2   8   6       53.14       48.58      2.92 o
   3   8   6        3.64        1.83      1.43 o
   4   8   6        5.82        0.29      1.20 o
   5   8   6        1.64        1.09      1.03 o
   6   8   6        4.23        0.57      1.09 o
 -10   9   6       97.36       88.90      4.53 o
  -9   9   6       28.73       29.25      3.10 o
  -8   9   6        7.62        7.34      1.95 o
  -7   9   6        2.24        3.84      1.89 o
  -6   9   6       62.59       49.49      3.61 o
  -5   9   6        3.32        1.32      1.15 o
  -4   9   6        7.56        7.80      1.89 o
  -3   9   6        1.34        3.10      1.09 o
  -2   9   6        6.71        3.04      1.89 o
  -1   9   6      160.71      189.08      6.37 o
   0   9   6       66.85       89.07      4.24 o
   1   9   6        7.37        2.41      2.47 o
   2   9   6        6.39       -1.15      1.49 o
   3   9   6       11.89        7.00      2.58 o
   4   9   6        0.60        0.34      0.86 o
   5   9   6        5.72        2.29      1.61 o
  -7  10   6        8.62        7.11      2.47 o
  -6  10   6       21.86       16.92      3.10 o
  -5  10   6        3.35        2.87      1.72 o
  -4  10   6        5.69        3.78      1.89 o
  -3  10   6       17.19       14.74      2.24 o
  -2  10   6        0.01       -0.92      0.92 o
  -1  10   6       42.16       54.77      3.90 o
   0  10   6        1.35       -1.15      1.66 o
   1  10   6       59.67       77.94      4.70 o
   2  10   6        1.58        0.17      1.66 o
 -16   1   7       19.11       20.39      2.15 o
 -15   1   7       26.39       24.78      1.72 o
 -14   1   7       72.82       74.92      2.49 o
 -13   1   7      117.42      121.73      3.41 o
 -12   1   7       61.95       59.92      1.80 o
 -11   1   7      149.72      144.98      5.07 o
 -10   1   7       84.42       79.20      2.64 o
  -9   1   7       84.01       83.06      2.45 o
  -8   1   7       76.26       70.30      2.26 o
  -7   1   7      147.34      141.08      5.57 o
  -6   1   7       16.49       17.82      1.66 o
  -5   1   7      888.21      880.17     18.43 o
  -4   1   7        0.19        0.27      0.48 o
  -3   1   7     1181.69     1274.97     22.54 o
  -2   1   7        1.99        2.90      0.64 o
  -1   1   7      303.32      365.99     18.14 o
   0   1   7       93.26      113.18      4.90 o
   1   1   7       75.39      103.90      9.67 o
   2   1   7       12.11       16.55      1.05 o
   3   1   7        9.46        9.10      0.93 o
   4   1   7       21.53       22.48      1.26 o
   5   1   7      196.80      270.81     16.70 o
   6   1   7        0.43       -0.06      0.55 o
   7   1   7       30.66       52.57      7.11 o
   8   1   7        3.91        4.62      1.29 o
   9   1   7        0.43       -0.06      0.67 o
  10   1   7       12.42       30.77      7.34 o
 -16   2   7       91.76      102.89      4.93 o
 -15   2   7       63.97       65.15      3.73 o
 -14   2   7        2.12        0.40      0.92 o
 -13   2   7      228.75      220.96      5.91 o
 -12   2   7        0.01       -0.52      0.69 o
 -11   2   7       66.26       58.39      2.64 o
 -10   2   7        9.57        8.83      1.26 o
  -9   2   7        2.10        5.91      1.26 o
  -8   2   7        9.66        9.92      1.43 o
  -7   2   7       20.08       17.61      1.49 o
  -6   2   7      894.96      929.58     25.03 o
  -5   2   7      440.87      471.69     18.50 o
  -4   2   7      353.31      344.85     16.08 o
  -3   2   7      165.45      173.12      6.94 o
  -2   2   7      140.75      211.32      8.09 o
  -1   2   7        3.34        5.50      1.15 o
   0   2   7      181.46      171.12      7.00 o
   1   2   7        2.64        0.29      0.75 o
   2   2   7       59.55       60.57      2.64 o
   3   2   7      340.40      355.01     12.97 o
   4   2   7       75.46       97.79      4.24 o
   5   2   7      187.33      217.74      8.55 o
   6   2   7      328.52      409.12      9.59 o
   7   2   7        0.22       -0.06      0.92 o
   8   2   7        1.78        6.82      1.38 o
   9   2   7        0.11       -0.86      0.86 o
  10   2   7        3.57        2.64      1.78 o
 -16   3   7       42.74       44.04      3.56 o
 -15   3   7        1.31        0.23      1.03 o
 -14   3   7        1.09        2.18      1.43 o
 -13   3   7       20.79       21.39      2.41 o
 -12   3   7       12.20       11.99      1.32 o
 -11   3   7       10.15        9.00      1.49 o
 -10   3   7      174.73      180.84      7.80 o
  -9   3   7        2.44        1.66      0.86 o
  -8   3   7      721.64      653.36     17.93 o
  -7   3   7       21.87       24.49      1.84 o
  -6   3   7       53.89       47.55      2.12 o
  -5   3   7        8.02        7.17      1.09 o
  -4   3   7        7.73        7.80      1.09 o
  -3   3   7       92.03       72.68      3.21 o
  -2   3   7       18.66       19.21      1.49 o
  -1   3   7        0.63        1.38      0.86 o
   0   3   7      298.15      315.10     14.12 o
   1   3   7      148.45      151.87      5.79 o
   2   3   7        2.16        4.93      1.03 o
   3   3   7      696.56      722.65     17.07 o
   4   3   7      139.38      148.29      5.05 o
   5   3   7       80.49       87.41      3.38 o
   6   3   7      197.91      193.69      6.14 o
   7   3   7      225.36      228.47      6.08 o
   8   3   7       45.50       53.22      3.50 o
   9   3   7        0.17       -0.46      0.75 o
  10   3   7       10.21       12.16      2.06 o
 -15   4   7       20.48       22.82      2.47 o
 -14   4   7       39.36       34.70      2.92 o
 -13   4   7      241.71      228.99      6.14 o
 -12   4   7      149.35      144.39      4.76 o
 -11   4   7       69.16       58.79      2.47 o
 -10   4   7       24.28       20.36      1.84 o
  -9   4   7       21.34       18.06      1.61 o
  -8   4   7       49.76       52.36      2.58 o
  -7   4   7     1601.45     1463.17     25.65 o
  -6   4   7      174.45      172.82      6.25 o
  -5   4   7        6.84        2.29      1.43 o
  -4   4   7      712.10      644.34     19.26 o
  -3   4   7       53.31       44.62      2.01 o
  -2   4   7      232.49      224.86      7.92 o
  -1   4   7      108.27      114.61      4.93 o
   0   4   7       54.13       50.82      2.18 o
   1   4   7      128.36      119.84      4.82 o
   2   4   7       40.27       45.99      2.24 o
   3   4   7       81.86       86.21      3.21 o
   4   4   7      374.82      354.42      9.70 o
   5   4   7      323.09      333.00      8.61 o
   6   4   7       25.97       26.21      1.55 o
   7   4   7        0.27       -0.57      0.92 o
   8   4   7       27.31       29.59      3.04 o
   9   4   7       25.36       22.77      2.70 o
 -15   5   7       43.07       38.77      3.33 o
 -14   5   7       80.66       96.70      4.59 o
 -13   5   7       39.24       28.90      2.70 o
 -12   5   7       47.34       43.87      3.15 o
 -11   5   7       74.99       60.80      2.29 o
 -10   5   7       40.03       41.35      2.12 o
  -9   5   7       46.34       39.80      2.06 o
  -8   5   7        0.34        0.11      0.86 o
  -7   5   7       89.30       74.11      3.15 o
  -6   5   7     1063.28      956.95     19.27 o
  -5   5   7       57.00       44.45      2.12 o
  -4   5   7        0.72        0.00      0.86 o
  -3   5   7      127.52      130.74      5.45 o
  -2   5   7      375.94      381.40     12.80 o
  -1   5   7        5.12        1.72      0.92 o
   0   5   7       42.14       43.01      2.01 o
   1   5   7       51.21       52.48      2.18 o
   2   5   7        0.01       -0.52      0.69 o
   3   5   7      122.70      120.81      5.85 o
   4   5   7        2.45        2.06      1.03 o
   5   5   7      176.06      162.24      5.28 o
   6   5   7      106.34       93.61      4.24 o
   7   5   7        0.63        1.20      0.97 o
   8   5   7        4.51        0.46      1.03 o
   9   5   7       17.28       12.16      2.64 o
 -14   6   7       53.61       60.16      3.84 o
 -13   6   7        8.90        7.51      1.78 o
 -12   6   7       25.40       26.21      2.47 o
 -11   6   7      196.81      168.50      5.34 o
 -10   6   7        5.57        4.64      1.55 o
  -9   6   7      106.14       90.46      4.36 o
  -8   6   7        7.06        5.22      1.20 o
  -7   6   7       25.85       20.19      1.49 o
  -6   6   7       85.77       74.33      2.87 o
  -5   6   7      900.06      776.33     15.24 o
  -4   6   7     1449.24     1241.27     19.47 o
  -3   6   7       14.19       12.39      1.43 o
  -2   6   7      576.29      562.48     13.10 o
  -1   6   7       27.10       24.26      1.78 o
   0   6   7       16.41       18.01      1.78 o
   1   6   7       19.86       20.64      1.61 o
   2   6   7        0.37        1.49      0.86 o
   3   6   7      101.50       92.12      4.42 o
   4   6   7       18.68       15.25      2.29 o
   5   6   7        8.91       10.61      1.61 o
   6   6   7       51.58       35.84      3.21 o
   7   6   7        0.45        0.52      1.15 o
   8   6   7        7.35        3.78      1.83 o
 -13   7   7       20.68       22.25      2.64 o
 -12   7   7      126.47      141.33      5.51 o
 -11   7   7       10.58       13.99      2.29 o
 -10   7   7        0.07        0.11      0.80 o
  -9   7   7       74.07       66.64      3.44 o
  -8   7   7        0.20        0.57      0.86 o
  -7   7   7      118.00      100.44      3.90 o
  -6   7   7       12.64        9.81      1.38 o
  -5   7   7       30.66       22.08      1.61 o
  -4   7   7      393.77      301.49      8.04 o
  -3   7   7        9.68        8.83      1.32 o
  -2   7   7        4.87        5.45      1.15 o
  -1   7   7        1.41        1.78      0.75 o
   0   7   7       19.24       23.40      1.89 o
   1   7   7       12.25       10.55      1.20 o
   2   7   7       43.18       33.61      2.75 o
   3   7   7        9.10        8.72      1.84 o
   4   7   7        2.10        2.29      1.26 o
   5   7   7       11.13       10.49      1.78 o
   6   7   7       15.85        9.75      2.24 o
   7   7   7        5.39        3.10      1.66 o
 -11   8   7       17.66       13.30      2.58 o
 -10   8   7        1.11        1.83      1.26 o
  -9   8   7       41.76       35.44      3.04 o
  -8   8   7        0.77        0.00      0.92 o
  -7   8   7       65.24       45.19      3.50 o
  -6   8   7       93.79       71.47      3.61 o
  -5   8   7        0.88        1.32      0.92 o
  -4   8   7       70.22       45.83      3.44 o
  -3   8   7       71.45       55.29      3.61 o
  -2   8   7      189.21      143.66      5.28 o
  -1   8   7        6.82        4.53      2.18 o
   0   8   7       33.85       34.12      2.98 o
   1   8   7       12.71        5.33      2.01 o
   2   8   7        0.34        0.34      1.09 o
   3   8   7       18.91       15.83      2.18 o
   4   8   7        0.40       -0.63      0.63 o
   5   8   7        2.13        0.86      0.86 o
  -9   9   7       13.62       13.93      2.47 o
  -8   9   7        8.83        4.30      1.61 o
  -7   9   7        0.50        0.11      0.80 o
  -6   9   7        2.17        1.89      1.20 o
  -5   9   7        5.39        5.96      2.06 o
  -4   9   7        0.00        0.17      0.86 o
  -3   9   7        1.59        0.11      1.03 o
  -2   9   7       17.46       15.43      2.47 o
  -1   9   7        1.81        1.20      1.26 o
   0   9   7        0.53       -0.86      0.86 o
   1   9   7        0.21        0.34      0.97 o
   2   9   7        0.00       -0.11      0.80 o
   3   9   7        1.48        0.80      0.97 o
  -5  10   7        0.46        0.06      0.80 o
  -4  10   7        0.36        0.92      1.15 o
  -3  10   7        0.63        0.86      1.03 o
  -2  10   7        2.32        1.32      1.15 o
  -1  10   7        0.81        1.55      1.43 o
 -16   0   8       44.34       44.85      3.33 o
 -15   0   8        0.00       -0.69      0.69 o
 -14   0   8      115.53      123.38      4.36 o
 -13   0   8        2.60        2.29      1.09 o
 -12   0   8      191.43      180.38      6.43 o
 -11   0   8        5.20        5.73      1.15 o
 -10   0   8      106.79       98.66      3.73 o
  -9   0   8      189.70      195.95      8.84 o
  -8   0   8      394.45      402.47     14.18 o
  -7   0   8      122.74      123.34      5.16 o
  -6   0   8      391.02      385.17     15.56 o
  -5   0   8      488.08      662.53     20.40 o
  -4   0   8      176.92      177.48      7.00 o
  -3   0   8     1521.26     1541.90     32.02 o
  -2   0   8      190.69      200.45      7.80 o
  -1   0   8        9.63        8.49      1.03 o
   0   0   8     1755.25     2225.10     35.03 o
   1   0   8      417.92      531.31     16.65 o
   2   0   8      227.66      282.00     11.42 o
   3   0   8      583.80      858.28     17.52 o
   4   0   8      167.06      205.33      7.75 o
   5   0   8        0.66        3.27      1.03 o
   6   0   8      149.86      268.76      6.48 o
   7   0   8      139.82      230.37      5.85 o
   8   0   8       41.26       62.05      3.84 o
   9   0   8       62.64      114.53      5.05 o
  10   0   8        0.74        5.45      1.72 o
 -16   1   8        0.35        0.86      0.61 o
 -15   1   8       79.60       79.67      2.78 o
 -14   1   8        3.61        2.65      1.24 o
 -13   1   8       39.22       45.76      1.48 o
 -12   1   8      308.40      304.46     18.74 o
 -11   1   8      144.44      129.94      6.63 o
 -10   1   8      163.69      161.62      7.77 o
  -9   1   8       13.10       12.66      1.58 o
  -8   1   8       29.60       26.30      1.38 o
  -7   1   8      124.83      124.57      6.77 o
  -6   1   8      153.05      158.49     10.21 o
  -5   1   8      286.40      297.48      9.78 o
  -4   1   8      248.69      284.38     10.82 o
  -3   1   8      611.64      698.21     33.02 o
  -2   1   8      596.80      758.80     78.25 o
  -1   1   8      300.36      322.00     10.03 o
   0   1   8      752.98      905.39     49.13 o
   1   1   8      109.07      128.13      5.54 o
   2   1   8      347.69      489.69     33.10 o
   3   1   8      677.72      934.86     70.25 o
   4   1   8      521.19      781.88     78.77 o
   5   1   8       74.04      108.48     13.05 o
   6   1   8       39.32       60.45      6.97 o
   7   1   8      125.44      210.38     30.46 o
   8   1   8        0.00       -0.02      0.73 o
   9   1   8       37.96       69.66     12.65 o
 -16   2   8       37.29       34.92      3.21 o
 -15   2   8       20.01       27.53      2.47 o
 -14   2   8        0.14       -0.40      0.80 o
 -13   2   8        0.97        2.58      1.15 o
 -12   2   8       63.07       62.06      2.41 o
 -11   2   8       20.99       21.16      1.66 o
 -10   2   8      635.11      577.01     13.56 o
  -9   2   8       18.50       13.99      1.43 o
  -8   2   8       11.02        8.43      1.32 o
  -7   2   8        4.85        9.06      1.38 o
  -6   2   8      312.74      254.37     12.11 o
  -5   2   8      353.87      352.72     14.41 o
  -4   2   8       23.42       23.28      1.61 o
  -3   2   8       51.77       56.49      2.29 o
  -2   2   8      304.45      319.13     13.78 o
  -1   2   8      219.02      261.81     12.45 o
   0   2   8      149.12      178.95      6.48 o
   1   2   8      176.19      208.28      6.94 o
   2   2   8      308.01      387.39     12.34 o
   3   2   8        1.07        0.40      0.97 o
   4   2   8       20.46       25.00      1.89 o
   5   2   8       91.21      108.18      5.22 o
   6   2   8      104.23      108.75      4.30 o
   7   2   8        7.78       10.32      1.78 o
   8   2   8       17.60       18.06      2.64 o
   9   2   8       16.75       21.45      2.64 o
 -16   3   8      116.13      122.63      5.16 o
 -15   3   8       15.69       13.13      2.12 o
 -14   3   8       60.04       50.81      3.27 o
 -13   3   8      120.66      119.14      4.53 o
 -12   3   8       20.37       19.90      1.43 o
 -11   3   8       17.22       16.40      1.43 o
 -10   3   8      131.66      131.88      6.02 o
  -9   3   8      502.04      470.19     12.35 o
  -8   3   8      686.30      641.82     15.57 o
  -7   3   8      100.65       84.26      3.38 o
  -6   3   8       85.53       84.78      3.56 o
  -5   3   8      691.35      654.32     18.11 o
  -4   3   8        0.07       -0.46      0.63 o
  -3   3   8      116.07      112.32      4.30 o
  -2   3   8       32.98       35.04      1.95 o
  -1   3   8        5.54       10.32      1.32 o
   0   3   8      135.60      181.57      6.37 o
   1   3   8      116.21      127.18      4.76 o
   2   3   8      160.83      180.03      5.62 o
   3   3   8      110.85      143.69      4.42 o
   4   3   8        1.26        1.61      0.92 o
   5   3   8       26.12       27.30      1.95 o
   6   3   8       26.26       35.21      2.47 o
   7   3   8       13.82       12.04      2.29 o
   8   3   8        0.68        0.63      1.09 o
   9   3   8        6.52       11.18      1.89 o
 -15   4   8        2.86        1.66      1.26 o
 -14   4   8        8.49        6.71      1.66 o
 -13   4   8        3.49        1.49      1.32 o
 -12   4   8       15.24       13.93      1.89 o
 -11   4   8        7.93        8.72      1.26 o
 -10   4   8       16.12       14.51      1.43 o
  -9   4   8       44.17       42.67      2.12 o
  -8   4   8      531.79      490.27     12.41 o
  -7   4   8      913.77      766.46     16.79 o
  -6   4   8       67.96       69.63      2.87 o
  -5   4   8      138.02      149.85      5.62 o
  -4   4   8        0.42       -0.34      0.80 o
  -3   4   8        1.65        5.79      1.03 o
  -2   4   8        0.76        0.46      0.86 o
  -1   4   8       43.85       56.95      2.47 o
   0   4   8       66.24       83.57      3.38 o
   1   4   8       93.08       88.22      3.38 o
   2   4   8        0.34        0.86      0.80 o
   3   4   8       12.77        9.81      1.38 o
   4   4   8        3.10        3.15      1.26 o
   5   4   8        1.76        2.29      1.32 o
   6   4   8        2.51        2.64      1.20 o
   7   4   8        2.84        1.83      1.32 o
   8   4   8        7.99        4.19      1.43 o
 -15   5   8       35.24       38.59      3.33 o
 -14   5   8        4.85        2.64      1.72 o
 -13   5   8        5.87        8.03      2.29 o
 -12   5   8       15.69        9.06      2.35 o
 -11   5   8      101.11       85.64      3.61 o
 -10   5   8       55.26       48.58      2.24 o
  -9   5   8        0.27        0.29      0.92 o
  -8   5   8        0.30        0.52      0.63 o
  -7   5   8      605.89      519.88     12.18 o
  -6   5   8        3.57        3.84      1.66 o
  -5   5   8      338.01      306.24     10.10 o
  -4   5   8       61.66       50.36      2.41 o
  -3   5   8        0.02        1.15      0.86 o
  -2   5   8        0.42        1.83      1.26 o
  -1   5   8       15.93       16.29      1.72 o
   0   5   8       32.49       27.24      1.95 o
   1   5   8        8.73       10.44      1.55 o
   2   5   8        8.93        6.31      1.43 o
   3   5   8       57.57       56.55      2.35 o
   4   5   8        1.62        0.86      1.03 o
   5   5   8        0.07       -0.80      0.80 o
   6   5   8        2.14        0.40      1.09 o
   7   5   8       12.33        6.71      1.66 o
   8   5   8        0.11        0.23      0.97 o
 -14   6   8       30.34       25.35      3.15 o
 -13   6   8        0.36        1.32      1.26 o
 -12   6   8        1.20        0.40      1.09 o
 -11   6   8       14.47       10.15      2.29 o
 -10   6   8       16.98       10.44      2.01 o
  -9   6   8       21.62       16.63      1.89 o
  -8   6   8        0.29       -0.34      0.69 o
  -7   6   8        3.05        1.43      1.26 o
  -6   6   8       67.55       62.92      2.41 o
  -5   6   8      100.71       85.87      3.04 o
  -4   6   8        0.19       -1.09      1.09 o
  -3   6   8        0.94       -0.06      0.86 o
  -2   6   8        7.28        4.99      1.26 o
  -1   6   8       20.56       18.41      1.78 o
   0   6   8       15.92       16.00      1.43 o
   1   6   8       42.10       46.40      2.12 o
   2   6   8       29.26       30.97      1.89 o
   3   6   8        1.23        0.23      1.09 o
   4   6   8       30.28       26.55      2.81 o
   5   6   8       21.29       14.45      2.12 o
   6   6   8        0.34       -0.46      0.92 o
   7   6   8       14.54       10.26      2.29 o
 -12   7   8       16.94       13.53      2.47 o
 -11   7   8        4.15        3.33      1.38 o
 -10   7   8        7.73        6.65      1.72 o
  -9   7   8       15.47        8.66      1.55 o
  -8   7   8       38.72       27.30      2.58 o
  -7   7   8        5.52        2.87      1.32 o
  -6   7   8        2.47        1.78      1.20 o
  -5   7   8        0.36        1.38      0.92 o
  -4   7   8       32.38       27.93      1.89 o
  -3   7   8      162.10      121.10      4.88 o
  -2   7   8       77.43       70.37      2.70 o
  -1   7   8        0.60        1.72      0.80 o
   0   7   8      100.36       86.09      3.90 o
   1   7   8        0.52       -0.46      0.86 o
   2   7   8        0.67        1.15      1.20 o
   3   7   8        3.27        0.86      1.15 o
   4   7   8        2.71        1.95      1.32 o
   5   7   8        3.09        0.29      0.97 o
 -11   8   8        1.16        1.20      1.20 o
 -10   8   8       33.31       27.24      2.75 o
  -9   8   8       12.57        3.15      1.78 o
  -8   8   8       51.81       33.43      2.81 o
  -7   8   8       18.97       10.44      2.18 o
  -6   8   8        0.75        0.69      0.86 o
  -5   8   8       17.93       15.48      2.52 o
  -4   8   8        0.04       -0.29      0.86 o
  -3   8   8        3.94        0.57      1.20 o
  -2   8   8        1.21        1.83      1.43 o
  -1   8   8        0.04        0.17      0.86 o
   0   8   8       45.45       34.01      3.21 o
   1   8   8        0.27       -0.75      0.75 o
   2   8   8        0.03       -0.46      0.92 o
   3   8   8        0.00        0.52      1.03 o
   4   8   8        0.02        1.95      1.38 o
  -8   9   8        0.03        0.23      0.92 o
  -7   9   8        4.73        1.55      1.26 o
  -6   9   8       51.77       30.80      2.98 o
  -5   9   8        7.17        4.47      1.78 o
  -4   9   8        0.04        0.29      0.75 o
  -3   9   8        2.36        2.29      1.38 o
  -2   9   8        4.88        2.81      1.61 o
  -1   9   8       25.96       19.84      2.92 o
   0   9   8        5.31        1.95      1.61 o
   1   9   8        1.78        1.78      1.09 o
 -16   1   9        0.23        0.11      0.59 o
 -15   1   9       37.94       42.71      2.19 o
 -14   1   9       41.39       38.14      2.03 o
 -13   1   9       11.53        9.15      1.34 o
 -12   1   9      334.13      329.92      9.79 o
 -11   1   9      192.82      188.76     10.10 o
 -10   1   9      590.44      590.20     18.53 o
  -9   1   9       81.50       76.43      2.20 o
  -8   1   9        3.18        6.51      0.87 o
  -7   1   9        1.16        1.94      1.00 o
  -6   1   9      301.49      345.33      9.15 o
  -5   1   9      280.73      290.85     18.57 o
  -4   1   9       61.88       69.26      1.99 o
  -3   1   9       14.07       19.87      1.20 o
  -2   1   9       16.00       15.88      1.06 o
  -1   1   9       22.98       24.88      1.20 o
   0   1   9     1381.31     1711.86    122.86 o
   1   1   9      503.23      667.22     56.23 o
   2   1   9      676.32      910.87     77.86 o
   3   1   9       10.20       14.70      1.52 o
   4   1   9        5.07        7.33      1.26 o
   5   1   9       20.42       33.78      4.16 o
   6   1   9        1.72        3.23      2.01 o
   7   1   9        2.88        3.80      1.13 o
   8   1   9        3.44        6.81      1.32 o
 -16   2   9       35.83       34.47      2.81 o
 -15   2   9       33.12       26.21      2.75 o
 -14   2   9        2.56        5.56      1.38 o
 -13   2   9        0.20       -0.80      0.80 o
 -12   2   9        5.53        6.71      1.03 o
 -11   2   9       89.69       85.75      3.21 o
 -10   2   9      349.10      308.53      8.90 o
  -9   2   9       35.67       31.31      2.06 o
  -8   2   9        0.04        0.06      0.80 o
  -7   2   9      109.04       97.98      3.84 o
  -6   2   9      438.93      387.80     13.04 o
  -5   2   9       22.60       23.68      1.72 o
  -4   2   9        6.04        7.45      1.09 o
  -3   2   9       36.34       42.78      2.01 o
  -2   2   9      603.20      599.00     16.32 o
  -1   2   9        2.64        1.72      1.20 o
   0   2   9        8.47       11.93      1.38 o
   1   2   9       29.92       36.07      2.01 o
   2   2   9       63.48       73.07      2.75 o
   3   2   9      314.00      364.51      9.18 o
   4   2   9       61.49       71.86      2.75 o
   5   2   9       23.46       27.01      2.47 o
   6   2   9       61.22       75.99      4.07 o
   7   2   9        8.08       10.55      1.78 o
   8   2   9        2.76        5.05      1.72 o
 -15   3   9       25.11       24.95      2.64 o
 -14   3   9        2.02        2.24      1.09 o
 -13   3   9       10.23        9.06      1.78 o
 -12   3   9        1.60        0.92      0.92 o
 -11   3   9       12.26       11.76      1.20 o
 -10   3   9       36.60       34.70      2.06 o
  -9   3   9       60.36       51.04      2.47 o
  -8   3   9     2153.61     1975.88     24.13 o
  -7   3   9      347.86      309.07     10.33 o
  -6   3   9      161.03      149.34      4.99 o
  -5   3   9        4.74        4.59      1.03 o
  -4   3   9      269.79      254.48     10.22 o
  -3   3   9       91.50       91.09      3.73 o
  -2   3   9      436.07      417.06     12.52 o
  -1   3   9      150.86      135.16      4.93 o
   0   3   9       86.54       88.22      3.67 o
   1   3   9       83.30      104.05      3.90 o
   2   3   9        0.89       -0.17      1.03 o
   3   3   9      137.74      148.86      5.45 o
   4   3   9      244.13      253.04      6.31 o
   5   3   9        0.27        0.11      0.86 o
   6   3   9        1.33        3.56      1.78 o
   7   3   9        4.17        3.04      1.26 o
   8   3   9        1.74        4.76      2.24 o
 -15   4   9       14.88       15.71      2.12 o
 -14   4   9       12.49       14.45      2.06 o
 -13   4   9       36.15       35.21      2.75 o
 -12   4   9       69.76       61.54      3.33 o
 -11   4   9        8.69        6.31      1.49 o
 -10   4   9        0.10        0.34      0.57 o
  -9   4   9        0.08       -0.29      0.63 o
  -8   4   9       15.57       17.49      1.55 o
  -7   4   9       86.97       67.68      2.87 o
  -6   4   9      230.53      197.40      7.75 o
  -5   4   9       10.33        8.60      1.20 o
  -4   4   9      411.28      366.31     10.85 o
  -3   4   9       29.62       24.09      1.84 o
  -2   4   9        6.36        8.49      1.20 o
  -1   4   9       61.59       61.60      2.47 o
   0   4   9        0.74        2.47      0.92 o
   1   4   9       19.03       18.01      1.55 o
   2   4   9        0.00       -0.06      0.63 o
   3   4   9       15.33       15.25      1.32 o
   4   4   9      177.82      174.23      5.39 o
   5   4   9       54.65       49.49      3.15 o
   6   4   9       13.89        8.89      2.12 o
   7   4   9        0.41        0.40      1.03 o
 -14   5   9       23.60       27.01      2.64 o
 -13   5   9       28.04       24.89      2.64 o
 -12   5   9        2.38        1.32      1.09 o
 -11   5   9      260.91      220.63      5.85 o
 -10   5   9       22.25       17.95      2.47 o
  -9   5   9        0.06        0.69      0.75 o
  -8   5   9      180.97      148.76      5.39 o
  -7   5   9       19.59       17.66      1.49 o
  -6   5   9      878.89      769.23     12.93 o
  -5   5   9      200.95      192.55      6.89 o
  -4   5   9       32.54       31.37      1.72 o
  -3   5   9      189.97      183.25      7.06 o
  -2   5   9      101.02       96.42      5.05 o
  -1   5   9        2.39        3.90      1.38 o
   0   5   9        9.69        8.89      1.38 o
   1   5   9       92.73       87.70      4.24 o
   2   5   9       16.40       17.26      2.01 o
   3   5   9        2.92        2.06      1.49 o
   4   5   9        7.33        6.88      1.61 o
   5   5   9        8.06        6.14      1.72 o
   6   5   9       20.61       17.72      2.98 o
 -13   6   9       54.84       56.37      3.79 o
 -12   6   9       12.34        8.54      1.61 o
 -11   6   9       38.11       38.88      3.10 o
 -10   6   9        0.68        0.57      0.86 o
  -9   6   9      120.08       95.79      4.02 o
  -8   6   9       57.16       48.92      3.15 o
  -7   6   9        2.93        1.72      0.97 o
  -6   6   9        0.83        0.40      0.75 o
  -5   6   9       34.48       38.48      2.01 o
  -4   6   9       91.65       81.16      2.81 o
  -3   6   9       59.52       50.41      2.29 o
  -2   6   9       12.50       16.06      1.38 o
  -1   6   9       10.33        8.43      1.49 o
   0   6   9        2.09        1.38      1.26 o
   1   6   9       23.59       16.17      2.47 o
   2   6   9       27.93       24.95      2.58 o
   3   6   9        5.80        4.53      1.38 o
   4   6   9        0.05       -0.06      0.69 o
   5   6   9        0.40        0.46      0.80 o
 -12   7   9        3.09        3.67      2.24 o
 -11   7   9        7.07        4.59      1.61 o
 -10   7   9       56.76       41.98      3.04 o
  -9   7   9       69.97       59.47      3.33 o
  -8   7   9        5.76        4.24      1.49 o
  -7   7   9        0.03       -0.57      0.57 o
  -6   7   9       19.51       11.99      1.95 o
  -5   7   9       28.65       23.28      2.12 o
  -4   7   9       99.98       83.40      3.84 o
  -3   7   9        3.25        1.89      1.26 o
  -2   7   9        2.48        2.92      1.78 o
  -1   7   9       67.47       60.05      3.61 o
   0   7   9       11.75       12.90      2.47 o
   1   7   9       12.59        8.54      2.24 o
   2   7   9       11.89        8.60      1.72 o
   3   7   9       29.12       24.54      2.98 o
   4   7   9        4.50        2.12      1.66 o
 -10   8   9        2.49       -0.57      1.03 o
  -9   8   9        1.39        2.29      1.32 o
  -8   8   9        0.13       -0.11      0.97 o
  -7   8   9       20.86       15.60      2.18 o
  -6   8   9        7.55        4.07      1.89 o
  -5   8   9        8.23       10.95      2.06 o
  -4   8   9       20.50       12.62      2.06 o
  -3   8   9        0.26       -0.11      0.80 o
  -2   8   9       14.58       13.42      2.29 o
  -1   8   9       11.84       11.93      2.01 o
   0   8   9        0.01       -0.17      0.86 o
   1   8   9       21.97       19.78      2.35 o
   2   8   9        0.37       -0.97      0.97 o
  -7   9   9        0.02        0.23      0.80 o
  -6   9   9        1.07        1.72      1.32 o
  -5   9   9        1.53        0.75      0.80 o
  -4   9   9        5.01        2.29      1.32 o
  -3   9   9        0.08        0.52      0.92 o
  -2   9   9        0.08        1.72      1.20 o
  -1   9   9        1.46        0.63      1.03 o
 -16   0  10        0.04        0.00      0.69 o
 -15   0  10        0.23       -0.75      0.75 o
 -14   0  10       28.27       20.24      2.47 o
 -13   0  10      206.69      208.09      5.85 o
 -12   0  10       70.20       71.81      3.67 o
 -11   0  10      327.52      322.33      7.75 o
 -10   0  10      359.44      395.90      9.18 o
  -9   0  10       41.85       38.71      2.06 o
  -8   0  10       49.97       48.35      2.18 o
  -7   0  10       16.07       16.57      1.61 o
  -6   0  10        8.14        4.70      1.38 o
  -5   0  10      886.74      925.61     18.57 o
  -4   0  10       45.79       51.62      2.29 o
  -3   0  10       61.29       71.86      3.10 o
  -2   0  10      219.76      258.22      9.81 o
  -1   0  10      205.71      266.58      9.24 o
   0   0  10     1263.03     1696.83     21.41 o
   1   0  10        0.91        3.38      1.15 o
   2   0  10      572.96      785.76     12.06 o
   3   0  10      218.12      312.82      6.89 o
   4   0  10        0.03        2.29      1.49 o
   5   0  10       11.48       16.92      1.89 o
   6   0  10        0.40        1.89      1.20 o
   7   0  10        1.12        1.95      1.26 o
 -16   1  10        1.84        1.00      0.77 o
 -15   1  10       64.84       60.28      2.51 o
 -14   1  10        5.42        3.18      1.16 o
 -13   1  10      191.14      171.41      3.81 o
 -12   1  10      214.38      219.46      4.12 o
 -11   1  10      886.19      909.98     22.59 o
 -10   1  10        0.15        0.07      0.77 o
  -9   1  10       88.73       94.18      2.45 o
  -8   1  10       16.38       19.27      1.11 o
  -7   1  10      289.00      322.13      7.28 o
  -6   1  10       58.38       65.54      2.52 o
  -5   1  10      156.56      167.51     21.69 o
  -4   1  10       55.34       62.95      2.01 o
  -3   1  10      378.01      461.20     32.87 o
  -2   1  10      338.95      407.76     37.97 o
  -1   1  10      139.98      189.09     19.73 o
   0   1  10       85.53      113.44     13.42 o
   1   1  10        3.14        3.58      1.35 o
   2   1  10       60.43       86.28      5.45 o
   3   1  10       59.58       75.98      7.37 o
   4   1  10       34.69       54.65     10.55 o
   5   1  10       16.32       30.13      4.42 o
   6   1  10        1.18        0.93      0.87 o
   7   1  10        8.26       16.30      3.44 o
 -15   2  10       32.90       42.04      3.50 o
 -14   2  10       28.96       22.88      2.41 o
 -13   2  10       34.70       32.00      2.58 o
 -12   2  10        9.88       10.21      1.78 o
 -11   2  10       95.33      101.29      4.19 o
 -10   2  10      250.19      251.68      7.12 o
  -9   2  10      337.28      326.94      8.78 o
  -8   2  10       19.36       21.50      1.61 o
  -7   2  10       93.12       93.78      3.61 o
  -6   2  10        1.89        3.15      1.15 o
  -5   2  10       40.07       43.01      2.18 o
  -4   2  10       40.64       44.56      2.06 o
  -3   2  10       25.27       33.61      1.89 o
  -2   2  10      294.78      329.04      9.93 o
  -1   2  10       34.19       34.75      2.01 o
   0   2  10      483.53      542.77     11.54 o
   1   2  10      356.07      401.80      9.30 o
   2   2  10       13.36       16.69      1.61 o
   3   2  10        0.11       -0.75      0.75 o
   4   2  10       23.68       23.91      2.92 o
   5   2  10       16.08       18.87      2.18 o
   6   2  10        0.87        1.38      1.20 o
   7   2  10       27.58       33.32      3.10 o
 -15   3  10       27.38       20.53      2.47 o
 -14   3  10      160.63      162.05      5.51 o
 -13   3  10       31.77       35.10      2.75 o
 -12   3  10        0.46        0.34      0.80 o
 -11   3  10       34.78       29.08      2.47 o
 -10   3  10       45.87       50.41      2.18 o
  -9   3  10      447.66      436.58      9.36 o
  -8   3  10        0.45        0.97      1.38 o
  -7   3  10        3.44        3.67      0.97 o
  -6   3  10      124.59      119.60      4.19 o
  -5   3  10      153.19      151.68      7.11 o
  -4   3  10        0.88        1.43      0.92 o
  -3   3  10      152.92      142.50      6.48 o
  -2   3  10        7.17        8.95      1.38 o
  -1   3  10       44.00       43.47      2.18 o
   0   3  10        1.49        2.24      1.15 o
   1   3  10        0.00       -0.17      0.69 o
   2   3  10        0.44       -0.29      0.86 o
   3   3  10       25.93       32.69      2.64 o
   4   3  10        3.98        3.61      1.61 o
   5   3  10        0.00       -0.29      0.92 o
   6   3  10        2.00        1.95      1.55 o
 -14   4  10        5.16        4.01      2.01 o
 -13   4  10        0.88        0.00      0.97 o
 -12   4  10       95.13       92.34      4.19 o
 -11   4  10       28.82       30.51      2.35 o
 -10   4  10       21.86       19.67      2.29 o
  -9   4  10       98.73       91.60      4.07 o
  -8   4  10       94.17       96.30      4.65 o
  -7   4  10      191.62      182.91      6.48 o
  -6   4  10        3.44        1.20      0.92 o
  -5   4  10        1.68        0.80      0.92 o
  -4   4  10       47.70       55.97      2.24 o
  -3   4  10       22.44       24.03      1.89 o
  -2   4  10       85.98       91.25      3.44 o
  -1   4  10       26.13       19.73      1.61 o
   0   4  10       64.83       50.87      2.18 o
   1   4  10       17.76       15.37      1.38 o
   2   4  10       13.56       11.87      2.01 o
   3   4  10       37.74       38.88      2.92 o
   4   4  10       10.79       10.21      2.12 o
   5   4  10        4.06        3.67      1.89 o
   6   4  10        0.01       -0.11      0.69 o
 -14   5  10        0.37       -0.06      1.09 o
 -13   5  10        4.02        0.80      1.20 o
 -12   5  10       11.68       15.08      2.18 o
 -11   5  10       93.86       89.42      4.07 o
 -10   5  10       10.56        9.29      1.84 o
  -9   5  10        1.69        1.66      1.03 o
  -8   5  10       30.76       31.02      2.29 o
  -7   5  10       61.31       56.32      2.29 o
  -6   5  10       15.15       13.42      1.38 o
  -5   5  10      112.28       95.91      4.42 o
  -4   5  10       34.97       36.70      1.95 o
  -3   5  10       20.86       14.51      1.32 o
  -2   5  10      181.21      146.64      5.16 o
  -1   5  10       35.75       31.60      1.72 o
   0   5  10        0.30        1.72      1.09 o
   1   5  10        3.19        1.83      1.26 o
   2   5  10        5.97        4.59      1.66 o
   3   5  10       28.10       25.92      2.58 o
   4   5  10       19.51       15.08      1.95 o
   5   5  10        3.66        2.29      1.32 o
 -12   6  10       31.67       27.13      2.92 o
 -11   6  10        8.29        5.79      1.66 o
 -10   6  10        0.11        0.52      0.86 o
  -9   6  10        1.64        0.00      0.97 o
  -8   6  10        2.53        0.97      1.03 o
  -7   6  10        8.92        4.99      1.38 o
  -6   6  10        3.77        3.50      1.66 o
  -5   6  10        8.00       10.26      1.72 o
  -4   6  10        0.06       -0.52      0.75 o
  -3   6  10        0.02        0.57      0.80 o
  -2   6  10        7.15        2.41      1.43 o
  -1   6  10        5.96        5.62      1.43 o
   0   6  10        3.09        0.92      1.15 o
   1   6  10        0.06       -0.46      0.75 o
   2   6  10       37.14       25.86      2.81 o
   3   6  10        0.00        0.80      0.97 o
   4   6  10        3.84        2.52      1.38 o
 -11   7  10       37.73       32.29      3.27 o
 -10   7  10        0.00       -0.34      0.92 o
  -9   7  10        3.39        2.81      1.78 o
  -8   7  10        2.08        0.69      0.97 o
  -7   7  10       10.50       13.36      2.06 o
  -6   7  10        0.02       -0.23      0.86 o
  -5   7  10       24.09       20.47      2.64 o
  -4   7  10        2.40        0.86      1.26 o
  -3   7  10        1.12        1.03      1.26 o
  -2   7  10        0.99        0.69      0.97 o
  -1   7  10        0.71        0.06      0.86 o
   0   7  10        5.43        2.52      1.83 o
   1   7  10        0.36        0.23      1.15 o
   2   7  10        0.19        1.72      1.32 o
  -8   8  10       15.78       16.40      2.87 o
  -7   8  10        7.57        9.06      2.41 o
  -6   8  10       10.04        8.95      1.89 o
  -5   8  10        0.95        2.18      1.20 o
  -4   8  10        3.23        1.72      1.38 o
  -3   8  10        2.39        2.29      1.72 o
  -2   8  10        3.23        1.66      1.32 o
  -1   8  10        0.37       -0.86      0.86 o
   0   8  10       24.25       18.29      2.47 o
 -15   1  11       47.83       59.82      7.89 o
 -14   1  11      106.17      100.80      4.01 o
 -13   1  11        3.49        2.93      1.10 o
 -12   1  11      300.60      302.80      4.95 o
 -11   1  11       97.42      107.06      4.99 o
 -10   1  11      242.41      245.18     14.00 o
  -9   1  11       43.20       50.86      1.64 o
  -8   1  11        1.06        2.38      1.35 o
  -7   1  11       70.10       68.30      1.97 o
  -6   1  11       75.04       92.84      8.03 o
  -5   1  11        7.76        7.72      1.26 o
  -4   1  11      106.96      115.71      3.26 o
  -3   1  11      134.43      153.44     16.87 o
  -2   1  11       44.83       56.33      2.27 o
  -1   1  11        1.39        3.70      0.73 o
   0   1  11      415.41      574.98     54.14 o
   1   1  11       13.95       18.63      1.03 o
   2   1  11       65.50       95.61      9.49 o
   3   1  11        2.75        2.71      0.95 o
   4   1  11        5.28        7.49      1.11 o
   5   1  11        7.08       10.68      3.96 o
   6   1  11        0.03       -0.24      0.59 o
 -15   2  11        1.03        0.00      0.97 o
 -14   2  11       15.47       11.41      2.18 o
 -13   2  11      167.33      182.48      5.68 o
 -12   2  11        9.82        9.00      1.61 o
 -11   2  11       30.30       26.09      2.58 o
 -10   2  11       67.19       70.83      2.47 o
  -9   2  11        3.33        5.05      1.15 o
  -8   2  11      120.29      109.85      4.88 o
  -7   2  11        1.27        1.95      0.92 o
  -6   2  11       42.99       41.23      2.06 o
  -5   2  11       89.51       88.39      3.33 o
  -4   2  11       15.34        9.35      1.32 o
  -3   2  11      430.35      427.04      9.76 o
  -2   2  11        6.99        6.59      1.09 o
  -1   2  11       78.74       80.58      2.75 o
   0   2  11        0.32       -0.34      0.97 o
   1   2  11        0.13        0.97      1.49 o
   2   2  11        9.21        9.23      2.06 o
   3   2  11        0.11       -0.34      0.69 o
   4   2  11        9.90        7.40      1.61 o
   5   2  11       19.12       20.99      2.64 o
 -14   3  11        7.18        5.33      2.18 o
 -13   3  11       46.72       47.54      3.33 o
 -12   3  11        1.77        0.23      1.09 o
 -11   3  11       81.26       80.47      3.73 o
 -10   3  11        0.30        0.06      0.92 o
  -9   3  11      144.38      143.07      4.65 o
  -8   3  11      351.32      333.76      7.35 o
  -7   3  11        1.93        2.41      0.97 o
  -6   3  11      246.70      227.18      6.66 o
  -5   3  11      513.71      481.62      9.88 o
  -4   3  11       78.33       73.70      2.70 o
  -3   3  11       47.44       42.73      2.18 o
  -2   3  11      647.36      634.41     10.40 o
  -1   3  11       47.23       40.09      2.06 o
   0   3  11       23.18       19.15      2.29 o
   1   3  11       44.88       47.49      2.98 o
   2   3  11       20.74       22.19      2.75 o
   3   3  11        0.06       -1.03      1.03 o
   4   3  11        7.51        4.93      1.95 o
   5   3  11        1.96        3.10      1.61 o
 -14   4  11        8.36        3.90      1.89 o
 -13   4  11        2.39        2.70      1.66 o
 -12   4  11        8.69        8.66      2.06 o
 -11   4  11        2.30        2.12      1.20 o
 -10   4  11       19.52       19.44      2.18 o
  -9   4  11        4.75        5.33      2.12 o
  -8   4  11       15.93       12.10      2.18 o
  -7   4  11       75.49       76.91      3.50 o
  -6   4  11       31.80       29.76      1.78 o
  -5   4  11      168.84      151.40      4.88 o
  -4   4  11       29.97       28.44      1.78 o
  -3   4  11      219.27      199.55      5.68 o
  -2   4  11        0.48       -0.23      1.03 o
  -1   4  11       31.30       23.86      2.70 o
   0   4  11        7.67        3.90      1.72 o
   1   4  11        2.18        2.41      1.32 o
   2   4  11       12.44       12.50      2.29 o
   3   4  11        0.23       -0.06      0.92 o
   4   4  11       24.11       14.45      3.10 o
 -13   5  11       21.99       15.20      2.52 o
 -12   5  11        0.05        0.57      0.86 o
 -11   5  11      115.52      108.46      4.42 o
 -10   5  11       55.10       53.74      3.38 o
  -9   5  11        5.08        1.55      1.32 o
  -8   5  11      172.89      166.37      5.16 o
  -7   5  11       11.74       11.58      1.95 o
  -6   5  11       14.45       10.49      2.06 o
  -5   5  11        4.99        4.87      1.32 o
  -4   5  11      129.54      115.30      4.47 o
  -3   5  11       68.62       57.24      3.10 o
  -2   5  11        1.41        1.32      1.20 o
  -1   5  11        7.14        2.70      1.38 o
   0   5  11        4.97        2.58      1.32 o
   1   5  11       12.82        9.58      2.41 o
   2   5  11        1.76        0.97      1.32 o
   3   5  11        2.80        1.43      1.20 o
 -11   6  11       11.76       14.22      2.12 o
 -10   6  11       38.11       33.72      2.64 o
  -9   6  11       17.14       18.64      2.52 o
  -8   6  11        6.19        5.73      1.83 o
  -7   6  11        0.93        0.34      0.75 o
  -6   6  11       46.62       44.04      3.10 o
  -5   6  11       76.88       70.89      3.96 o
  -4   6  11        0.09       -0.46      0.92 o
  -3   6  11       21.82       21.10      2.52 o
  -2   6  11        2.11        1.26      1.15 o
  -1   6  11       19.57       10.67      2.12 o
   0   6  11        4.37        2.47      1.49 o
   1   6  11        1.47        1.09      0.92 o
   2   6  11       20.95       15.08      2.64 o
 -10   7  11       12.52       14.51      2.47 o
  -9   7  11        1.45        0.69      1.15 o
  -8   7  11        0.34        0.86      0.97 o
  -7   7  11        6.28        5.91      2.06 o
  -6   7  11       22.05       28.33      2.81 o
  -5   7  11        2.25        2.87      1.26 o
  -4   7  11        2.30        3.27      1.38 o
  -3   7  11        0.37        1.38      1.03 o
  -2   7  11        0.13        1.09      1.09 o
  -1   7  11       37.54       28.44      3.10 o
   0   7  11       10.56        8.03      2.52 o
 -14   0  12      126.45      129.69      5.33 o
 -13   0  12      135.83      153.04      5.79 o
 -12   0  12        9.39        5.39      1.78 o
 -11   0  12      213.57      213.43      6.02 o
 -10   0  12       58.48       74.50      3.67 o
  -9   0  12       87.50       90.22      3.90 o
  -8   0  12       48.37       48.98      2.29 o
  -7   0  12      218.06      270.36      6.83 o
  -6   0  12       89.58      103.24      4.53 o
  -5   0  12       32.23       40.95      2.01 o
  -4   0  12        9.73       15.77      1.32 o
  -3   0  12       40.15       43.76      2.01 o
  -2   0  12      138.34      211.21      5.62 o
  -1   0  12       85.99      123.03      4.47 o
   0   0  12       15.39       17.66      2.24 o
   1   0  12       47.05       71.06      3.73 o
   2   0  12       22.09       37.10      2.87 o
   3   0  12        4.48        4.87      1.78 o
   4   0  12       44.48       74.90      4.07 o
 -14   1  12      153.45      169.02     10.55 o
 -13   1  12      129.90      120.41      3.54 o
 -12   1  12      116.72      141.19      5.97 o
 -11   1  12      275.08      294.31     13.63 o
 -10   1  12       10.25        5.51      1.38 o
  -9   1  12      195.80      216.15      9.87 o
  -8   1  12       26.99       26.90      1.17 o
  -7   1  12       95.11      112.07      8.20 o
  -6   1  12        4.98        5.48      1.61 o
  -5   1  12      149.27      188.73     11.50 o
  -4   1  12       37.18       56.55      4.99 o
  -3   1  12       45.30       60.79      7.43 o
  -2   1  12       74.30      103.80     11.76 o
  -1   1  12      228.87      328.97     41.68 o
   0   1  12        0.49        1.00      0.80 o
   1   1  12       15.64       30.43      4.42 o
   2   1  12        1.52        2.96      1.16 o
   3   1  12       13.86       26.43      7.02 o
   4   1  12        0.00        0.86      0.75 o
 -14   2  12        1.34        1.09      1.32 o
 -13   2  12       65.00       63.66      3.67 o
 -12   2  12        0.83        0.29      1.03 o
 -11   2  12        0.41        0.80      1.26 o
 -10   2  12       13.39       11.64      2.12 o
  -9   2  12       60.94       72.72      3.56 o
  -8   2  12        0.17        0.11      0.92 o
  -7   2  12       44.51       47.43      2.01 o
  -6   2  12       22.63       19.56      1.72 o
  -5   2  12       93.57       97.05      4.24 o
  -4   2  12       70.65       78.46      2.64 o
  -3   2  12       50.03       48.81      2.06 o
  -2   2  12        0.13        0.00      1.03 o
  -1   2  12        0.49        3.15      1.61 o
   0   2  12       51.54       54.88      3.38 o
   1   2  12       13.39       15.08      2.12 o
   2   2  12        3.75        2.41      1.49 o
   3   2  12       11.82       11.24      2.06 o
   4   2  12       13.26       18.52      2.24 o
 -14   3  12       33.88       33.49      2.92 o
 -13   3  12       10.97        9.23      2.18 o
 -12   3  12        0.29       -0.57      0.92 o
 -11   3  12       85.99       92.69      4.24 o
 -10   3  12        9.37       10.84      2.01 o
  -9   3  12        1.43        1.49      1.26 o
  -8   3  12        0.17        1.83      1.03 o
  -7   3  12        8.12        9.06      1.66 o
  -6   3  12       50.34       45.36      2.98 o
  -5   3  12       13.86       13.65      1.84 o
  -4   3  12        0.01       -0.80      0.86 o
  -3   3  12      158.55      170.03      5.22 o
  -2   3  12        2.44        3.33      1.72 o
  -1   3  12       10.17        6.48      2.24 o
   0   3  12       19.10       23.74      2.52 o
   1   3  12       13.40       15.83      2.41 o
   2   3  12        2.42        1.55      1.61 o
   3   3  12        7.83        8.31      1.78 o
 -13   4  12        7.26        4.36      2.35 o
 -12   4  12        0.00        0.46      1.03 o
 -11   4  12        0.18        2.24      1.20 o
 -10   4  12        1.05        1.38      1.15 o
  -9   4  12        2.33        3.50      1.38 o
  -8   4  12        2.36        0.63      1.09 o
  -7   4  12        0.11        0.29      0.92 o
  -6   4  12        0.31        0.52      1.09 o
  -5   4  12       23.07       18.69      2.70 o
  -4   4  12        0.01        1.55      1.32 o
  -3   4  12       21.49       16.86      2.35 o
  -2   4  12       61.16       56.26      3.73 o
  -1   4  12       22.85       25.40      2.47 o
   0   4  12        1.33       -0.46      0.80 o
   1   4  12        1.90        2.81      1.43 o
   2   4  12        3.76        5.05      1.55 o
 -12   5  12        0.30       -0.23      0.69 o
 -11   5  12        9.50        7.51      1.72 o
 -10   5  12        0.87        1.43      1.43 o
  -9   5  12        0.02        0.17      0.80 o
  -8   5  12        6.80        5.28      1.89 o
  -7   5  12        0.10        0.57      1.09 o
  -6   5  12       12.26       12.85      2.01 o
  -5   5  12      180.23      156.67      5.39 o
  -4   5  12       19.43       24.03      2.58 o
  -3   5  12        0.24       -0.69      0.92 o
  -2   5  12        5.23        2.70      1.26 o
  -1   5  12        5.99        2.47      1.49 o
   0   5  12        2.56        2.52      1.72 o
   1   5  12        2.94        0.63      1.09 o
 -10   6  12        0.44       -0.86      0.86 o
  -9   6  12        1.16        1.61      1.09 o
  -8   6  12        6.93       10.44      1.83 o
  -7   6  12        0.22        0.00      1.03 o
  -6   6  12        0.41       -0.75      0.75 o
  -5   6  12        0.13       -0.23      1.03 o
  -4   6  12       24.84       24.14      2.87 o
  -3   6  12        6.72        2.52      1.55 o
  -2   6  12        0.02       -0.34      0.86 o
  -1   6  12        1.98       -0.17      1.09 o
   0   6  12        0.10       -0.63      0.75 o
  -6   7  12        0.01        0.63      1.15 o
  -5   7  12        6.22        3.56      1.89 o
  -4   7  12        0.02       -0.69      0.69 o
 -13   1  13        8.38        5.44      1.38 o
 -12   1  13        5.01        4.33      1.43 o
 -11   1  13        0.39        0.84      0.78 o
 -10   1  13        0.02       -0.63      0.63 o
  -9   1  13      149.45      166.72      3.85 o
  -8   1  13       82.59       93.01      2.98 o
  -7   1  13      147.67      172.35     13.77 o
  -6   1  13        5.75        4.57      2.47 o
  -5   1  13        1.39        1.24      0.78 o
  -4   1  13       11.91       15.90      1.84 o
  -3   1  13        5.31        5.46      1.55 o
  -2   1  13        0.51       -0.45      0.60 o
  -1   1  13       10.72       13.40      3.58 o
   0   1  13        1.33        2.35      1.09 o
   1   1  13        2.78        4.26      1.20 o
   2   1  13        0.09       -0.28      0.73 o
 -13   2  13       34.08       32.80      3.21 o
 -12   2  13        5.54        4.87      1.61 o
 -11   2  13        1.70        0.97      1.32 o
 -10   2  13       58.55       61.25      3.50 o
  -9   2  13        1.27        3.73      1.32 o
  -8   2  13       27.12       26.90      2.41 o
  -7   2  13        0.76       -0.75      0.86 o
  -6   2  13        0.30        1.15      1.20 o
  -5   2  13       35.08       42.21      2.87 o
  -4   2  13       11.10       10.09      2.52 o
  -3   2  13       53.96       59.01      3.56 o
  -2   2  13        4.61        6.19      1.89 o
  -1   2  13        0.27        0.46      1.32 o
   0   2  13        0.52        1.32      1.09 o
   1   2  13       24.19       32.06      3.21 o
   2   2  13       24.93       36.64      3.27 o
 -12   3  13        4.91        2.87      2.01 o
 -11   3  13       15.50       14.68      2.52 o
 -10   3  13       98.14       94.29      4.53 o
  -9   3  13        5.09        5.05      2.06 o
  -8   3  13        5.35        3.96      1.78 o
  -7   3  13       10.77        8.09      2.24 o
  -6   3  13       12.08       11.76      2.12 o
  -5   3  13      105.56      100.83      4.24 o
  -4   3  13      146.16      140.60      4.99 o
  -3   3  13        2.67        1.38      1.43 o
  -2   3  13       14.01       11.07      2.01 o
  -1   3  13        0.15        0.17      0.80 o
   0   3  13        0.09        0.97      1.20 o
   1   3  13        2.98        3.15      1.72 o
 -11   4  13        0.23        0.63      1.09 o
 -10   4  13        5.88        4.70      1.72 o
  -9   4  13        1.36        0.92      1.26 o
  -8   4  13       39.32       39.57      2.92 o
  -7   4  13        8.07        5.05      1.95 o
  -6   4  13        8.65        7.80      2.47 o
  -5   4  13       24.71       23.51      2.75 o
  -4   4  13        0.02        0.86      1.20 o
  -3   4  13       85.57       73.70      4.19 o
  -2   4  13        1.42        1.38      1.09 o
  -1   4  13       10.90       10.72      2.41 o
   0   4  13        2.80        0.00      1.09 o
 -10   5  13        5.27        5.62      2.01 o
  -9   5  13        8.79        9.69      2.35 o
  -8   5  13       36.05       34.12      2.98 o
  -7   5  13       57.71       54.77      3.50 o
  -6   5  13      125.11      113.69      4.93 o
  -5   5  13        0.01        0.00      0.97 o
  -4   5  13        5.93        4.64      1.78 o
  -3   5  13        5.49        3.33      1.61 o
  -2   5  13        0.00       -0.11      0.86 o
  -1   5  13        5.82        4.24      2.12 o
  -6   6  13       24.85       26.21      3.04 o
  -5   6  13       65.57       62.63      4.24 o
 -12   0  14        0.19       -0.46      0.97 o
 -11   0  14       35.56       40.49      3.27 o
 -10   0  14        0.43       -0.86      0.86 o
  -9   0  14        0.03        1.15      1.15 o
  -8   0  14       53.21       61.65      3.96 o
  -7   0  14      204.14      262.64      6.83 o
  -6   0  14      145.83      205.47      5.91 o
  -5   0  14       20.90       26.49      2.41 o
  -4   0  14        0.00        1.03      0.92 o
  -3   0  14       14.57       20.07      2.75 o
  -2   0  14       13.97       27.07      2.58 o
  -1   0  14       34.25       73.00      3.84 o
   0   0  14        3.73       12.62      2.12 o
 -12   1  14        7.83       10.03      3.44 o
 -11   1  14       18.38       19.68      1.98 o
 -10   1  14       24.28       23.94      5.10 o
  -9   1  14        1.59        0.71      0.89 o
  -8   1  14       21.87       25.79      3.47 o
  -7   1  14        1.68        2.03      0.95 o
  -6   1  14        1.47        0.95      0.77 o
  -5   1  14       12.93       17.33      1.62 o
  -4   1  14        6.29       11.66      2.81 o
  -3   1  14        3.21        5.83      1.54 o
  -2   1  14        0.57        1.02      0.74 o
  -1   1  14        2.75        7.37      3.01 o
   0   1  14        4.87        6.13      1.16 o
 -11   2  14       21.47       21.39      2.52 o
 -10   2  14        7.46        6.37      1.78 o
  -9   2  14       65.31       66.24      4.19 o
  -8   2  14       27.97       21.91      2.70 o
  -7   2  14        0.54       -0.06      0.92 o
  -6   2  14       19.15       17.95      2.87 o
  -5   2  14       10.01       10.15      2.18 o
  -4   2  14       19.07       22.02      2.58 o
  -3   2  14        9.80       13.82      2.47 o
  -2   2  14        1.62       -0.17      0.97 o
  -1   2  14       44.59       54.42      3.67 o
 -10   3  14        0.35        1.09      1.20 o
  -9   3  14        2.31        1.89      1.38 o
  -8   3  14        1.39        0.57      0.97 o
  -7   3  14        1.54        2.92      1.43 o
  -6   3  14        4.31        4.70      1.83 o
  -5   3  14        0.98        1.09      1.26 o
  -4   3  14        1.78        2.29      1.43 o
  -3   3  14        6.30        4.47      1.49 o
  -2   3  14        3.19        3.15      1.61 o
  -9   4  14       13.46       16.52      2.52 o
  -8   4  14        0.34        0.40      1.03 o
  -7   4  14        3.46        2.41      1.38 o
  -6   4  14        1.24        0.69      1.09 o
  -5   4  14        1.69        1.09      1.09 o
  -4   4  14        5.86        1.95      1.43 o
  -3   4  14       11.59        9.58      1.78 o
  -9   1  15       11.49       12.70      2.87 o
  -8   1  15        9.82       13.06      1.49 o
  -7   1  15        1.16        1.66      0.77 o
  -6   1  15        0.32        0.29      0.73 o
  -5   1  15        1.86        2.23      1.20 o
  -4   1  15        1.88        1.24      0.79 o
  -7   2  15        3.49        1.32      1.49 o
  -6   2  15        0.58       -0.17      0.86 o
 
